# Supplementary material for: Sociodemographic, clinical, and genetic factors associated with self-reported antidepressant response outcomes in the UK Biobank
Source: Psychol Med. 2025 Mar 12;55:e80. doi: 10.1017/S0033291725000388 (PMC12080641; doi:10.1017/S0033291725000388)
Supplement: Kamp et al. supplementary material 2 — Kamp et al. supplementary material [file S0033291725000388sup002.xlsx]

## Sheet: Contents
Supplementary materials 2
“Sociodemographic, clinical, and genetic factors associated with self-reported antidepressant response outcomes in the UK Biobank.”
Table S1: Univariable analysis assessing sociodemographic variables associated with self-reported antidepressant response in a subsample of the UK Biobank. Odds ratios, 95% confidence intervals and p-values estimated from regression analyses of antidepressant non-response outcomes.
Table S2: Multivariable analysis assessing sociodemographic variables associated with self-reported antidepressant response in a subsample of the UK Biobank. Odds ratios, 95% confidence intervals and p-values estimated from regression analyses of antidepressant non-response outcomes.
Table S3: Univariable analysis assessing clinical variables associated with self-reported antidepressant response in a subsample of the UK Biobank. Odds ratios, 95% confidence intervals and p-values estimated from regression analyses of antidepressant non-response outcomes.
Table S4: Multivariable analysis assessing clinical variables associated with self-reported antidepressant response in a subsample of the UK Biobank. Odds ratios, 95% confidence intervals and p-values estimated from regression analyses of antidepressant non-response outcomes.
Table S5: CYP2C19 metaboliser status associated with self-reported antidepressant response in a subsample of the UK Biobank. Odds ratios, 95% confidence intervals and p-values estimated from regression analyses of antidepressant non-response outcomes.
Table S6: Polygenic risk scores associated with self-reported antidepressant response in a subsample of the UK Biobank. Odds ratios, 95% confidence intervals and p-values estimated from regression analyses of antidepressant non-response outcomes.

## Sheet: S1. Demographic_univariable
Antidepressant	Predictor	term	N	OR	lowerCI	upperCI	p.value	Nominal significance (P < 0.05)	Correction:predictors	Significance_MTC (P < 0.0009)
SSRI	Sex	Male	19516	1.28078	1.18636	1.38271	2.38754e-10	Significant	0.000909091	Significant
SSRI	Sex	Female (Reference)	19516	1	1	1	NA	Reference	0.000909091	Reference
SSRI	Age (scaled)	Age (scaled)	19516	0.867897	0.83695	0.899988	2.03769e-14	Significant	0.000909091	Significant
SSRI	Ethnic background	Asian	19366	0.746812	0.412185	1.3531	0.335671	Not Significant	0.000909091	Not Significant
SSRI	Ethnic background	Black	19366	1.16507	0.677054	2.00484	0.581162	Not Significant	0.000909091	Not Significant
SSRI	Ethnic background	Mixed	19366	1.55416	1.06008	2.27852	0.0238895	Significant	0.000909091	Not Significant
SSRI	Ethnic background	White (Reference)	19366	1	1	1	NA	Reference	0.000909091	Reference
SSRI	TDI (scaled)	TDI (scaled)	19487	1.11459	1.07793	1.1525	2.05342e-10	Significant	0.000909091	Significant
SSRI	Educational attainment	Secondary	19420	0.808847	0.682662	0.958357	0.0142252	Significant	0.000909091	Not Significant
SSRI	Educational attainment	Further	19420	0.934456	0.841679	1.03746	0.203839	Not Significant	0.000909091	Not Significant
SSRI	Educational attainment	Vocational	19420	1.06804	0.964638	1.18252	0.205154	Not Significant	0.000909091	Not Significant
SSRI	Educational attainment	University degree (Reference)	19420	0.93524	0.85147	1.02725	0.161982	Not Significant	0.000909091	Not Significant
SSRI	Educational attainment	None of the above	19420	1	1	1	NA	Reference	0.000909091	Reference
SSRI	Annual income	Less than 18,000	18006	1.28464	1.15369	1.43046	4.96565e-06	Significant	0.000909091	Significant
SSRI	Annual income	18,000 to 30,999	18006	1.01253	0.915396	1.11997	0.808757	Not Significant	0.000909091	Not Significant
SSRI	Annual income	31,000 to 51,999 (Reference)	18006	1	1	1	NA	Reference	0.000909091	Reference
SSRI	Annual income	52,000 to 100,000	18006	0.960081	0.868464	1.06136	0.425958	Not Significant	0.000909091	Not Significant
SSRI	Annual income	Greater than 100,000	18006	0.992708	0.84214	1.1702	0.930507	Not Significant	0.000909091	Not Significant
SSRI	Alcohol status	Never	19502	1.06286	0.8516	1.32652	0.589763	Not Significant	0.000909091	Not Significant
SSRI	Alcohol status	Previous	19502	1.36134	1.15548	1.60388	0.000226302	Significant	0.000909091	Significant
SSRI	Alcohol status	Current (Reference)	19502	1	1	1	NA	Reference	0.000909091	Reference
SSRI	Smoking status	Previous	19471	1.03061	0.955433	1.11171	0.435238	Not Significant	0.000909091	Not Significant
SSRI	Smoking status	Current	19471	1.36024	1.21686	1.5205	6.16848e-08	Significant	0.000909091	Significant
SSRI	Smoking status	Never (Reference)	19471	1	1	1	NA	Reference	0.000909091	Reference
SSRI	Alcohol and illicit drug use	Yes	19516	1.72897	1.58112	1.89063	3.32183e-33	Significant	0.000909091	Significant
SSRI	Alcohol and illicit drug use	No (Reference)	19516	1	1	1	NA	Reference	0.000909091	Reference
SENSITIVITY ANALYSES
SSRI cons	Sex	Male	18170	1.45799	1.33425	1.5932	7.87276e-17	Significant	0.000909091	Significant
SSRI cons	Sex	Female (Reference)	18170	1	1	1	NA	Reference	0.000909091	Reference
SSRI cons	Age (scaled)	Age (scaled)	18170	0.956266	0.916344	0.997927	0.0398438	Significant	0.000909091	Not Significant
SSRI cons	Ethnic background	Asian	18026	1.0452	0.565008	1.9335	0.887975	Not Significant	0.000909091	Not Significant
SSRI cons	Ethnic background	Black	18026	1.24691	0.66814	2.32702	0.488183	Not Significant	0.000909091	Not Significant
SSRI cons	Ethnic background	Mixed	18026	1.71952	1.118	2.6447	0.0135946	Significant	0.000909091	Not Significant
SSRI cons	Ethnic background	White (Reference)	18026	1	1	1	NA	Reference	0.000909091	Reference
SSRI cons	TDI (scaled)	TDI (scaled)	18143	1.1204	1.07707	1.16548	1.61178e-08	Significant	0.000909091	Significant
SSRI cons	Educational attainment	Secondary	18079	0.881101	0.776692	0.999545	0.0491757	Significant	0.000909091	Not Significant
SSRI cons	Educational attainment	Further	18079	1.04349	0.92456	1.17773	0.490467	Not Significant	0.000909091	Not Significant
SSRI cons	Educational attainment	Vocational	18079	0.937282	0.838847	1.04727	0.252556	Not Significant	0.000909091	Not Significant
SSRI cons	Educational attainment	University degree (Reference)	18079	1	1	1	NA	Reference	0.000909091	Reference
SSRI cons	Educational attainment	None of the above	18079	0.901735	0.743413	1.09377	0.293693	Not Significant	0.000909091	Not Significant
SSRI cons	Annual income	Less than 18,000	16747	1.38485	1.22003	1.57193	4.75161e-07	Significant	0.000909091	Significant
SSRI cons	Annual income	18,000 to 30,999	16747	1.05025	0.930885	1.18492	0.42574	Not Significant	0.000909091	Not Significant
SSRI cons	Annual income	31,000 to 51,999 (Reference)	16747	1	1	1	NA	Reference	0.000909091	Reference
SSRI cons	Annual income	52,000 to 100,000	16747	1.00244	0.889175	1.13014	0.968197	Not Significant	0.000909091	Not Significant
SSRI cons	Annual income	Greater than 100,000	16747	1.0224	0.840009	1.2444	0.825095	Not Significant	0.000909091	Not Significant
SSRI cons	Alcohol status	Never	18156	1.17046	0.909025	1.50708	0.222306	Not Significant	0.000909091	Not Significant
SSRI cons	Alcohol status	Previous	18156	1.4424	1.19423	1.74214	0.000143171	Significant	0.000909091	Significant
SSRI cons	Alcohol status	Current (Reference)	18156	1	1	1	NA	Reference	0.000909091	Reference
SSRI cons	Smoking status	Previous	18126	1.0399	0.950796	1.13736	0.391947	Not Significant	0.000909091	Not Significant
SSRI cons	Smoking status	Current	18126	1.29896	1.13707	1.48389	0.000117376	Significant	0.000909091	Significant
SSRI cons	Smoking status	Never (Reference)	18126	1	1	1	NA	Reference	0.000909091	Reference
SSRI cons	Alcohol and illicit drug use	Yes	18170	1.53046	1.37399	1.70474	1.04172e-14	Significant	0.000909091	Significant
SSRI cons	Alcohol and illicit drug use	No (Reference)	18170	1	1	1	NA	Reference	0.000909091	Reference
Citalopram	Sex	Male	8335	1.35335	1.19459	1.53319	2.00342e-06	Significant	0.000909091	Significant
Citalopram	Sex	Female (Reference)	8335	1	1	1	NA	Reference	0.000909091	Reference
Citalopram	Age (scaled)	Age (scaled)	8335	0.834984	0.785378	0.887722	7.86776e-09	Significant	0.000909091	Significant
Citalopram	Ethnic background	Asian	8276	1.00205	0.415243	2.41811	0.996367	Not Significant	0.000909091	Not Significant
Citalopram	Ethnic background	Black	8276	1.25565	0.54572	2.88915	0.592328	Not Significant	0.000909091	Not Significant
Citalopram	Ethnic background	Mixed	8276	1.42448	0.702136	2.88996	0.326963	Not Significant	0.000909091	Not Significant
Citalopram	Ethnic background	White (Reference)	8276	1	1	1	NA	Reference	0.000909091	Reference
Citalopram	TDI (scaled)	TDI (scaled)	8322	1.12752	1.06809	1.19027	1.39898e-05	Significant	0.000909091	Significant
Citalopram	Educational attainment	Secondary	8288	0.944428	0.797871	1.11791	0.506344	Not Significant	0.000909091	Not Significant
Citalopram	Educational attainment	Further	8288	1.07433	0.91078	1.26724	0.394835	Not Significant	0.000909091	Not Significant
Citalopram	Educational attainment	Vocational	8288	0.917824	0.786801	1.07066	0.275205	Not Significant	0.000909091	Not Significant
Citalopram	Educational attainment	University degree (Reference)	8288	1	1	1	NA	Reference	0.000909091	Reference
Citalopram	Educational attainment	None of the above	8288	0.697173	0.513221	0.947058	0.0209967	Significant	0.000909091	Not Significant
Citalopram	Annual income	Less than 18,000	7725	1.29691	1.0844	1.55106	0.00440645	Significant	0.000909091	Not Significant
Citalopram	Annual income	18,000 to 30,999	7725	1.08222	0.917022	1.27717	0.349805	Not Significant	0.000909091	Not Significant
Citalopram	Annual income	31,000 to 51,999 (Reference)	7725	1	1	1	NA	Reference	0.000909091	Reference
Citalopram	Annual income	52,000 to 100,000	7725	1.07257	0.912386	1.26087	0.395937	Not Significant	0.000909091	Not Significant
Citalopram	Annual income	Greater than 100,000	7725	1.36402	1.05871	1.75738	0.0163371	Significant	0.000909091	Not Significant
Citalopram	Alcohol status	Never	8330	1.03062	0.722628	1.46989	0.867743	Not Significant	0.000909091	Not Significant
Citalopram	Alcohol status	Previous	8330	1.27369	0.970749	1.67116	0.0808517	Not Significant	0.000909091	Not Significant
Citalopram	Alcohol status	Current (Reference)	8330	1	1	1	NA	Reference	0.000909091	Reference
Citalopram	Smoking status	Previous	8317	0.952261	0.839827	1.07975	0.445419	Not Significant	0.000909091	Not Significant
Citalopram	Smoking status	Current	8317	1.42497	1.19429	1.70022	8.47677e-05	Significant	0.000909091	Significant
Citalopram	Smoking status	Never (Reference)	8317	1	1	1	NA	Reference	0.000909091	Reference
Citalopram	Alcohol and illicit drug use	Yes	8335	1.71795	1.49219	1.97787	5.14505e-14	Significant	0.000909091	Significant
Citalopram	Alcohol and illicit drug use	No (Reference)	8335	1	1	1	NA	Reference	0.000909091	Reference
Fluoxetine	Sex	Male	8476	1.59232	1.42193	1.78312	7.86686e-16	Significant	0.000909091	Significant
Fluoxetine	Sex	Female (Reference)	8476	1	1	1	NA	Reference	0.000909091	Reference
Fluoxetine	Age (scaled)	Age (scaled)	8476	0.94414	0.894146	0.996929	0.0383763	Significant	0.000909091	Not Significant
Fluoxetine	Ethnic background	Asian	8413	1.13481	0.452546	2.84568	0.787446	Not Significant	0.000909091	Not Significant
Fluoxetine	Ethnic background	Black	8413	0.898394	0.366676	2.20116	0.814715	Not Significant	0.000909091	Not Significant
Fluoxetine	Ethnic background	Mixed	8413	1.71123	1.00218	2.92194	0.0490727	Significant	0.000909091	Not Significant
Fluoxetine	Ethnic background	White (Reference)	8413	1	1	1	NA	Reference	0.000909091	Reference
Fluoxetine	TDI (scaled)	TDI (scaled)	8462	1.14956	1.09501	1.20682	1.91463e-08	Significant	0.000909091	Significant
Fluoxetine	Educational attainment	Secondary	8440	0.931244	0.796764	1.08842	0.370681	Not Significant	0.000909091	Not Significant
Fluoxetine	Educational attainment	Further	8440	0.93487	0.802734	1.08876	0.386361	Not Significant	0.000909091	Not Significant
Fluoxetine	Educational attainment	Vocational	8440	0.951856	0.82912	1.09276	0.483591	Not Significant	0.000909091	Not Significant
Fluoxetine	Educational attainment	University degree (Reference)	8440	1	1	1	NA	Reference	0.000909091	Reference
Fluoxetine	Educational attainment	None of the above	8440	0.880051	0.679522	1.13976	0.332804	Not Significant	0.000909091	Not Significant
Fluoxetine	Annual income	Less than 18,000	7841	1.31768	1.12739	1.5401	0.000526697	Significant	0.000909091	Significant
Fluoxetine	Annual income	18,000 to 30,999	7841	1.04065	0.897196	1.20705	0.598496	Not Significant	0.000909091	Not Significant
Fluoxetine	Annual income	31,000 to 51,999 (Reference)	7841	1	1	1	NA	Reference	0.000909091	Reference
Fluoxetine	Annual income	52,000 to 100,000	7841	0.910088	0.782712	1.05819	0.22068	Not Significant	0.000909091	Not Significant
Fluoxetine	Annual income	Greater than 100,000	7841	0.838588	0.649603	1.08255	0.176641	Not Significant	0.000909091	Not Significant
Fluoxetine	Alcohol status	Never	8472	1.39419	1.00862	1.92715	0.0442229	Significant	0.000909091	Not Significant
Fluoxetine	Alcohol status	Previous	8472	1.48065	1.17184	1.87084	0.00100619	Significant	0.000909091	Not Significant
Fluoxetine	Alcohol status	Current (Reference)	8472	1	1	1	NA	Reference	0.000909091	Reference
Fluoxetine	Smoking status	Previous	8460	1.08531	0.970955	1.21313	0.149551	Not Significant	0.000909091	Not Significant
Fluoxetine	Smoking status	Current	8460	1.18789	1.00558	1.40324	0.0428179	Significant	0.000909091	Not Significant
Fluoxetine	Smoking status	Never (Reference)	8460	1	1	1	NA	Reference	0.000909091	Reference
Fluoxetine	Alcohol and illicit drug use	Yes	8476	1.60771	1.41467	1.8271	3.45697e-13	Significant	0.000909091	Significant
Fluoxetine	Alcohol and illicit drug use	No (Reference)	8476	1	1	1	NA	Reference	0.000909091	Reference
Paroxetine	Sex	Male	2297	1.09778	0.890691	1.35301	0.381762	Not Significant	0.000909091	Not Significant
Paroxetine	Sex	Female (Reference)	2297	1	1	1	NA	Reference	0.000909091	Reference
Paroxetine	Age (scaled)	Age (scaled)	2297	0.838271	0.757403	0.927772	0.000653315	Significant	0.000909091	Significant
Paroxetine	Ethnic background	Asian	2279	0.546032	0.0655872	4.54586	0.575754	Not Significant	0.000909091	Not Significant
Paroxetine	Ethnic background	Black	2279	0.468027	0.0574508	3.81282	0.478061	Not Significant	0.000909091	Not Significant
Paroxetine	Ethnic background	Mixed	2279	0.385434	0.0887652	1.67362	0.203165	Not Significant	0.000909091	Not Significant
Paroxetine	Ethnic background	White (Reference)	2279	1	1	1	NA	Reference	0.000909091	Reference
Paroxetine	TDI (scaled)	TDI (scaled)	2293	1.07482	0.980525	1.17818	0.123515	Not Significant	0.000909091	Not Significant
Paroxetine	Educational attainment	Secondary	2290	0.979864	0.711307	1.34982	0.900941	Not Significant	0.000909091	Not Significant
Paroxetine	Educational attainment	Further	2290	1.18712	0.902497	1.56151	0.220022	Not Significant	0.000909091	Not Significant
Paroxetine	Educational attainment	Vocational	2290	1.11569	0.855712	1.45466	0.418632	Not Significant	0.000909091	Not Significant
Paroxetine	Educational attainment	University degree (Reference)	2290	1	1	1	NA	Reference	0.000909091	Reference
Paroxetine	Educational attainment	None of the above	2290	1.15701	0.71436	1.87396	0.553319	Not Significant	0.000909091	Not Significant
Paroxetine	Annual income	Less than 18,000	2145	1.59682	1.18191	2.15739	0.00229805	Significant	0.000909091	Not Significant
Paroxetine	Annual income	18,000 to 30,999	2145	1.14644	0.866557	1.51672	0.338564	Not Significant	0.000909091	Not Significant
Paroxetine	Annual income	31,000 to 51,999 (Reference)	2145	1	1	1	NA	Reference	0.000909091	Reference
Paroxetine	Annual income	52,000 to 100,000	2145	1.03338	0.780049	1.36899	0.818993	Not Significant	0.000909091	Not Significant
Paroxetine	Annual income	Greater than 100,000	2145	0.747304	0.462782	1.20675	0.233513	Not Significant	0.000909091	Not Significant
Paroxetine	Alcohol status	Never	2295	0.963356	0.515465	1.80042	0.906854	Not Significant	0.000909091	Not Significant
Paroxetine	Alcohol status	Previous	2295	1.20531	0.784405	1.85207	0.394196	Not Significant	0.000909091	Not Significant
Paroxetine	Alcohol status	Current (Reference)	2295	1	1	1	NA	Reference	0.000909091	Reference
Paroxetine	Smoking status	Previous	2295	1.12992	0.917539	1.39146	0.250203	Not Significant	0.000909091	Not Significant
Paroxetine	Smoking status	Current	2295	1.45552	1.06029	1.99807	0.0202223	Significant	0.000909091	Not Significant
Paroxetine	Smoking status	Never (Reference)	2295	1	1	1	NA	Reference	0.000909091	Reference
Paroxetine	Alcohol and illicit drug use	Yes	2297	1.5786	1.24896	1.99525	0.000133284	Significant	0.000909091	Significant
Paroxetine	Alcohol and illicit drug use	No (Reference)	2297	1	1	1	NA	Reference	0.000909091	Reference
Sertraline	Sex	Male	5883	0.959018	0.831299	1.10636	0.566061	Not Significant	0.000909091	Not Significant
Sertraline	Sex	Female (Reference)	5883	1	1	1	NA	Reference	0.000909091	Reference
Sertraline	Age (scaled)	Age (scaled)	5883	0.888638	0.833386	0.947553	0.000312303	Significant	0.000909091	Significant
Sertraline	Ethnic background	Asian	5837	0.454874	0.137448	1.50538	0.197017	Not Significant	0.000909091	Not Significant
Sertraline	Ethnic background	Black	5837	1.5769	0.610486	4.07316	0.346852	Not Significant	0.000909091	Not Significant
Sertraline	Ethnic background	Mixed	5837	1.24998	0.667608	2.34037	0.48562	Not Significant	0.000909091	Not Significant
Sertraline	Ethnic background	White (Reference)	5837	1	1	1	NA	Reference	0.000909091	Reference
Sertraline	TDI (scaled)	TDI (scaled)	5874	1.0007	0.939782	1.06557	0.982517	Not Significant	0.000909091	Not Significant
Sertraline	Educational attainment	Secondary	5853	0.947009	0.71082	1.26168	0.709912	Not Significant	0.000909091	Not Significant
Sertraline	Educational attainment	Further	5853	0.866314	0.715482	1.04894	0.141452	Not Significant	0.000909091	Not Significant
Sertraline	Educational attainment	Vocational	5853	1.02881	0.853436	1.24023	0.765783	Not Significant	0.000909091	Not Significant
Sertraline	Educational attainment	University degree (Reference)	5853	0.94655	0.798361	1.12225	0.527157	Not Significant	0.000909091	Not Significant
Sertraline	Educational attainment	None of the above	5853	1	1	1	NA	Reference	0.000909091	Reference
Sertraline	Annual income	Less than 18,000	5414	1.39058	1.14889	1.6831	0.000712057	Significant	0.000909091	Significant
Sertraline	Annual income	18,000 to 30,999	5414	0.974151	0.807688	1.17492	0.784149	Not Significant	0.000909091	Not Significant
Sertraline	Annual income	31,000 to 51,999 (Reference)	5414	1	1	1	NA	Reference	0.000909091	Reference
Sertraline	Annual income	52,000 to 100,000	5414	1.05416	0.876014	1.26853	0.576544	Not Significant	0.000909091	Not Significant
Sertraline	Annual income	Greater than 100,000	5414	0.934708	0.675916	1.29259	0.68309	Not Significant	0.000909091	Not Significant
Sertraline	Alcohol status	Never	5879	1.109	0.74542	1.64991	0.609746	Not Significant	0.000909091	Not Significant
Sertraline	Alcohol status	Previous	5879	1.19351	0.879068	1.62042	0.256859	Not Significant	0.000909091	Not Significant
Sertraline	Alcohol status	Current (Reference)	5879	1	1	1	NA	Reference	0.000909091	Reference
Sertraline	Smoking status	Previous	5866	1.06022	0.922625	1.21833	0.409664	Not Significant	0.000909091	Not Significant
Sertraline	Smoking status	Current	5866	1.34136	1.09887	1.63735	0.00389196	Significant	0.000909091	Not Significant
Sertraline	Smoking status	Never (Reference)	5866	1	1	1	NA	Reference	0.000909091	Reference
Sertraline	Alcohol and illicit drug use	Yes	5883	1.42335	1.2131	1.67003	1.49808e-05	Significant	0.000909091	Significant
Sertraline	Alcohol and illicit drug use	No (Reference)	5883	1	1	1	NA	Reference	0.000909091	Reference
Table S1: Univariable analysis assessing sociodemographic variables associated with self-reported antidepressant response in a subsample of the UK Biobank. Odds ratios, 95% confidence intervals and p-values estimated from regression analyses of antidepressant non-response outcomes.

## Sheet: S2. Demographic_multivariable
Antidepressant	Predictor	term	N	OR	lowerCI	upperCI	p.value	Nominal significance (P < 0.05)	Correction:predictors	Significance_MTC (P < 0.0009)
SSRI	Sex	Male	17479	1.25257	1.15357	1.36006	8.29042e-08	Significant	0.000909091	Significant
SSRI	Sex	Female	17479	1	1	1	NA	Reference	0.000909091	Reference
SSRI	Age (scaled)	Age	17479	0.872436	0.83718	0.909176	8.91569e-11	Significant	0.000909091	Significant
SSRI	Ethnic background	Asian	17479	0.933193	0.506291	1.72006	0.82461	Not Significant	0.000909091	Not Significant
SSRI	Ethnic background	Black	17479	1.00917	0.560484	1.81704	0.975735	Not Significant	0.000909091	Not Significant
SSRI	Ethnic background	Mixed	17479	1.28836	0.850151	1.95246	0.232244	Not Significant	0.000909091	Not Significant
SSRI	Ethnic background	White	17479	1	1	1	NA	Reference	0.000909091	Reference
SSRI	TDI (scaled)	TDI	17479	1.05383	1.01484	1.09431	0.00640972	Significant	0.000909091	Not Significant
SSRI	Educational attainment	Secondary	17479	0.902174	0.803352	1.01315	0.0819935	Not Significant	0.000909091	Not Significant
SSRI	Educational attainment	Further	17479	1.04116	0.933426	1.16134	0.469177	Not Significant	0.000909091	Not Significant
SSRI	Educational attainment	Vocational	17479	0.91704	0.828169	1.01545	0.095864	Not Significant	0.000909091	Not Significant
SSRI	Educational attainment	University	17479	1	1	1	NA	Reference	0.000909091	Reference
SSRI	Educational attainment	None listed	17479	0.807264	0.66507	0.979859	0.0303252	Significant	0.000909091	Not Significant
SSRI	Annual income	<18K	17479	1.35017	1.20191	1.51672	4.21682e-07	Significant	0.000909091	Significant
SSRI	Annual income	18-31K	17479	1.0613	0.955796	1.17844	0.265424	Not Significant	0.000909091	Not Significant
SSRI	Annual income	31-52K	17479	1	1	1	NA	Reference	0.000909091	Reference
SSRI	Annual income	52K-100K	17479	0.933189	0.841296	1.03512	0.191077	Not Significant	0.000909091	Not Significant
SSRI	Annual income	>100K	17479	0.917907	0.773936	1.08866	0.325073	Not Significant	0.000909091	Not Significant
SSRI	Alcohol status	Never drank	17479	1.02832	0.800049	1.32173	0.827357	Not Significant	0.000909091	Not Significant
SSRI	Alcohol status	Previous drinker	17479	1.21941	1.02234	1.45447	0.0274045	Significant	0.000909091	Not Significant
SSRI	Alcohol status	Current drinker	17479	1	1	1	NA	Reference	0.000909091	Reference
SSRI	Smoking status	Previous smoker	17479	1.00578	0.925898	1.09255	0.891432	Not Significant	0.000909091	Not Significant
SSRI	Smoking status	Current smoker	17479	1.1355	1.00423	1.28393	0.0426309	Significant	0.000909091	Not Significant
SSRI	Smoking status	Never smoked	17479	1	1	1	NA	Reference	0.000909091	Reference
SSRI	Alcohol and illicit drug use	Yes	17479	1.58565	1.4381	1.74833	2.22856e-20	Significant	0.000909091	Significant
SSRI	Alcohol and illicit drug use	No	17479	1	1	1	NA	Reference	0.000909091	Reference
SENSITIVITY ANALYSES
Antidepressant	Predictor	term	N	OR	lowerCI	upperCI	p.value	Nominal significance (P < 0.05)	Correction:predictors	Significance_MTC (P < 0.0009)	Correction: predictors * outcomes	Significance_MTC (P < 0.0002)
SSRI cons	Sex	Male	16259	1.41086	1.28216	1.55246	1.74771e-12	Significant	0.000909091	Significant	0.000151515	Significant
SSRI cons	Sex	Female	16259	1	1	1	NA	Reference	0.000909091	Reference	0.000151515	Reference
SSRI cons	Age (scaled)	Age	16259	0.958755	0.91329	1.00648	0.089272	Not Significant	0.000909091	Not Significant	0.000151515	Not Significant
SSRI cons	Ethnic background	Asian	16259	1.30032	0.69001	2.45046	0.41662	Not Significant	0.000909091	Not Significant	0.000151515	Not Significant
SSRI cons	Ethnic background	Black	16259	1.0587	0.531169	2.11014	0.871235	Not Significant	0.000909091	Not Significant	0.000151515	Not Significant
SSRI cons	Ethnic background	Mixed	16259	1.43357	0.888989	2.31175	0.139585	Not Significant	0.000909091	Not Significant	0.000151515	Not Significant
SSRI cons	Ethnic background	White	16259	1	1	1	NA	Reference	0.000909091	Reference	0.000151515	Reference
SSRI cons	TDI (scaled)	TDI	16259	1.07825	1.03147	1.12715	0.000871298	Significant	0.000909091	Significant	0.000151515	Not Significant
SSRI cons	Educational attainment	Secondary	16259	0.843526	0.733073	0.970622	0.0174811	Significant	0.000909091	Not Significant	0.000151515	Not Significant
SSRI cons	Educational attainment	Further	16259	1.02996	0.904502	1.17282	0.656011	Not Significant	0.000909091	Not Significant	0.000151515	Not Significant
SSRI cons	Educational attainment	Vocational	16259	0.910023	0.806545	1.02678	0.125787	Not Significant	0.000909091	Not Significant	0.000151515	Not Significant
SSRI cons	Educational attainment	University	16259	1	1	1	NA	Reference	0.000909091	Reference	0.000151515	Reference
SSRI cons	Educational attainment	None listed	16259	0.851623	0.683906	1.06047	0.151198	Not Significant	0.000909091	Not Significant	0.000151515	Not Significant
SSRI cons	Annual income	<18K	16259	1.39603	1.21744	1.60082	1.77649e-06	Significant	0.000909091	Significant	0.000151515	Significant
SSRI cons	Annual income	18-31K	16259	1.07474	0.948368	1.21796	0.258737	Not Significant	0.000909091	Not Significant	0.000151515	Not Significant
SSRI cons	Annual income	31-52K	16259	1	1	1	NA	Reference	0.000909091	Reference	0.000151515	Reference
SSRI cons	Annual income	52K-100K	16259	0.985044	0.870553	1.11459	0.811077	Not Significant	0.000909091	Not Significant	0.000151515	Not Significant
SSRI cons	Annual income	>100K	16259	0.942262	0.768244	1.1557	0.568063	Not Significant	0.000909091	Not Significant	0.000151515	Not Significant
SSRI cons	Alcohol status	Never drank	16259	1.03373	0.770818	1.38632	0.82465	Not Significant	0.000909091	Not Significant	0.000151515	Not Significant
SSRI cons	Alcohol status	Previous drinker	16259	1.29046	1.05379	1.58029	0.0136318	Significant	0.000909091	Not Significant	0.000151515	Not Significant
SSRI cons	Alcohol status	Current drinker	16259	1	1	1	NA	Reference	0.000909091	Reference	0.000151515	Reference
SSRI cons	Smoking status	Previous smoker	16259	1.00166	0.9083	1.10462	0.973468	Not Significant	0.000909091	Not Significant	0.000151515	Not Significant
SSRI cons	Smoking status	Current smoker	16259	1.10187	0.951276	1.2763	0.19574	Not Significant	0.000909091	Not Significant	0.000151515	Not Significant
SSRI cons	Smoking status	Never smoked	16259	1	1	1	NA	Reference	0.000909091	Reference	0.000151515	Reference
SSRI cons	Alcohol and illicit drug use	Yes	16259	1.36858	1.21503	1.54153	2.36826e-07	Significant	0.000909091	Significant	0.000151515	Significant
SSRI cons	Alcohol and illicit drug use	No	16259	1	1	1	NA	Reference	0.000909091	Reference	0.000151515	Reference
Citalopram	Sex	Male	7524	1.28222	1.12183	1.46555	0.000266236	Significant	0.000909091	Significant	0.000151515	Not Significant
Citalopram	Sex	Female	7524	1	1	1	NA	Reference	0.000909091	Reference	0.000151515	Reference
Citalopram	Age (scaled)	Age	7524	0.862852	0.805361	0.924447	2.75229e-05	Significant	0.000909091	Significant	0.000151515	Significant
Citalopram	Ethnic background	Asian	7524	1.20875	0.490151	2.98086	0.680579	Not Significant	0.000909091	Not Significant	0.000151515	Not Significant
Citalopram	Ethnic background	Black	7524	1.15314	0.49085	2.70901	0.743687	Not Significant	0.000909091	Not Significant	0.000151515	Not Significant
Citalopram	Ethnic background	Mixed	7524	0.901321	0.371848	2.18471	0.818097	Not Significant	0.000909091	Not Significant	0.000151515	Not Significant
Citalopram	Ethnic background	White	7524	1	1	1	NA	Reference	0.000909091	Reference	0.000151515	Reference
Citalopram	TDI (scaled)	TDI	7524	1.06788	1.00503	1.13467	0.0338322	Significant	0.000909091	Not Significant	0.000151515	Not Significant
Citalopram	Educational attainment	Secondary	7524	1.01953	0.84837	1.22522	0.836573	Not Significant	0.000909091	Not Significant	0.000151515	Not Significant
Citalopram	Educational attainment	Further	7524	1.06663	0.892462	1.27478	0.47823	Not Significant	0.000909091	Not Significant	0.000151515	Not Significant
Citalopram	Educational attainment	Vocational	7524	0.961181	0.813571	1.13557	0.641626	Not Significant	0.000909091	Not Significant	0.000151515	Not Significant
Citalopram	Educational attainment	University	7524	1	1	1	NA	Reference	0.000909091	Reference	0.000151515	Reference
Citalopram	Educational attainment	None listed	7524	0.807468	0.571771	1.14032	0.224616	Not Significant	0.000909091	Not Significant	0.000151515	Not Significant
Citalopram	Annual income	<18K	7524	1.33275	1.0993	1.61578	0.00346036	Significant	0.000909091	Not Significant	0.000151515	Not Significant
Citalopram	Annual income	18-31K	7524	1.11618	0.940658	1.32445	0.207972	Not Significant	0.000909091	Not Significant	0.000151515	Not Significant
Citalopram	Annual income	31-52K	7524	1	1	1	NA	Reference	0.000909091	Reference	0.000151515	Reference
Citalopram	Annual income	52K-100K	7524	1.0428	0.881502	1.23361	0.62497	Not Significant	0.000909091	Not Significant	0.000151515	Not Significant
Citalopram	Annual income	>100K	7524	1.2791	0.98154	1.66687	0.0684423	Not Significant	0.000909091	Not Significant	0.000151515	Not Significant
Citalopram	Alcohol status	Never drank	7524	0.936715	0.62587	1.40195	0.750659	Not Significant	0.000909091	Not Significant	0.000151515	Not Significant
Citalopram	Alcohol status	Previous drinker	7524	1.08706	0.809631	1.45955	0.578711	Not Significant	0.000909091	Not Significant	0.000151515	Not Significant
Citalopram	Alcohol status	Current drinker	7524	1	1	1	NA	Reference	0.000909091	Reference	0.000151515	Reference
Citalopram	Smoking status	Previous smoker	7524	0.954097	0.832791	1.09307	0.498215	Not Significant	0.000909091	Not Significant	0.000151515	Not Significant
Citalopram	Smoking status	Current smoker	7524	1.2316	1.01494	1.4945	0.0348368	Significant	0.000909091	Not Significant	0.000151515	Not Significant
Citalopram	Smoking status	Never smoked	7524	1	1	1	NA	Reference	0.000909091	Reference	0.000151515	Reference
Citalopram	Alcohol and illicit drug use	Yes	7524	1.53155	1.31295	1.78653	5.78234e-08	Significant	0.000909091	Significant	0.000151515	Significant
Citalopram	Alcohol and illicit drug use	No	7524	1	1	1	NA	Reference	0.000909091	Reference	0.000151515	Reference
Fluoxetine	Sex	Male	7621	1.54572	1.36818	1.74629	2.63297e-12	Significant	0.000909091	Significant	0.000151515	Significant
Fluoxetine	Sex	Female	7621	1	1	1	NA	Reference	0.000909091	Reference	0.000151515	Reference
Fluoxetine	Age (scaled)	Age	7621	0.928336	0.873078	0.987092	0.0175517	Significant	0.000909091	Not Significant	0.000151515	Not Significant
Fluoxetine	Ethnic background	Asian	7621	1.01274	0.394652	2.59885	0.978995	Not Significant	0.000909091	Not Significant	0.000151515	Not Significant
Fluoxetine	Ethnic background	Black	7621	0.842992	0.336012	2.11491	0.715897	Not Significant	0.000909091	Not Significant	0.000151515	Not Significant
Fluoxetine	Ethnic background	Mixed	7621	1.47074	0.818602	2.64239	0.196897	Not Significant	0.000909091	Not Significant	0.000151515	Not Significant
Fluoxetine	Ethnic background	White	7621	1	1	1	NA	Reference	0.000909091	Reference	0.000151515	Reference
Fluoxetine	TDI (scaled)	TDI	7621	1.08869	1.03028	1.15043	0.00252817	Significant	0.000909091	Not Significant	0.000151515	Not Significant
Fluoxetine	Educational attainment	Secondary	7621	0.861804	0.724435	1.02522	0.0931818	Not Significant	0.000909091	Not Significant	0.000151515	Not Significant
Fluoxetine	Educational attainment	Further	7621	0.934699	0.79499	1.09896	0.413599	Not Significant	0.000909091	Not Significant	0.000151515	Not Significant
Fluoxetine	Educational attainment	Vocational	7621	0.881326	0.758349	1.02424	0.0994406	Not Significant	0.000909091	Not Significant	0.000151515	Not Significant
Fluoxetine	Educational attainment	University	7621	1	1	1	NA	Reference	0.000909091	Reference	0.000151515	Reference
Fluoxetine	Educational attainment	None listed	7621	0.757671	0.563506	1.01874	0.066194	Not Significant	0.000909091	Not Significant	0.000151515	Not Significant
Fluoxetine	Annual income	<18K	7621	1.31917	1.11417	1.56191	0.00130672	Significant	0.000909091	Not Significant	0.000151515	Not Significant
Fluoxetine	Annual income	18-31K	7621	1.07239	0.919448	1.25076	0.373345	Not Significant	0.000909091	Not Significant	0.000151515	Not Significant
Fluoxetine	Annual income	31-52K	7621	1	1	1	NA	Reference	0.000909091	Reference	0.000151515	Reference
Fluoxetine	Annual income	52K-100K	7621	0.879673	0.753277	1.02728	0.105244	Not Significant	0.000909091	Not Significant	0.000151515	Not Significant
Fluoxetine	Annual income	>100K	7621	0.771174	0.593201	1.00254	0.0522547	Not Significant	0.000909091	Not Significant	0.000151515	Not Significant
Fluoxetine	Alcohol status	Never drank	7621	1.43279	1.00049	2.05188	0.0496812	Significant	0.000909091	Not Significant	0.000151515	Not Significant
Fluoxetine	Alcohol status	Previous drinker	7621	1.24786	0.969849	1.60557	0.0850832	Not Significant	0.000909091	Not Significant	0.000151515	Not Significant
Fluoxetine	Alcohol status	Current drinker	7621	1	1	1	NA	Reference	0.000909091	Reference	0.000151515	Reference
Fluoxetine	Smoking status	Previous smoker	7621	1.02834	0.910256	1.16173	0.653432	Not Significant	0.000909091	Not Significant	0.000151515	Not Significant
Fluoxetine	Smoking status	Current smoker	7621	0.965767	0.802948	1.1616	0.71155	Not Significant	0.000909091	Not Significant	0.000151515	Not Significant
Fluoxetine	Smoking status	Never smoked	7621	1	1	1	NA	Reference	0.000909091	Reference	0.000151515	Reference
Fluoxetine	Alcohol and illicit drug use	Yes	7621	1.46978	1.27672	1.69203	8.30732e-08	Significant	0.000909091	Significant	0.000151515	Significant
Fluoxetine	Alcohol and illicit drug use	No	7621	1	1	1	NA	Reference	0.000909091	Reference	0.000151515	Reference
Paroxetine	Sex	Male	2078	1.10994	0.884854	1.39229	0.367023	Not Significant	0.000909091	Not Significant	0.000151515	Not Significant
Paroxetine	Sex	Female	2078	1	1	1	NA	Reference	0.000909091	Reference	0.000151515	Reference
Paroxetine	Age (scaled)	Age	2078	0.832638	0.742482	0.933741	0.00173317	Significant	0.000909091	Not Significant	0.000151515	Not Significant
Paroxetine	Ethnic background	Asian	2078	1.11977	0.112871	11.1089	0.923025	Not Significant	0.000909091	Not Significant	0.000151515	Not Significant
Paroxetine	Ethnic background	Black	2078	0.422558	0.050334	3.5474	0.427455	Not Significant	0.000909091	Not Significant	0.000151515	Not Significant
Paroxetine	Ethnic background	Mixed	2078	0.366561	0.0817675	1.64328	0.189821	Not Significant	0.000909091	Not Significant	0.000151515	Not Significant
Paroxetine	Ethnic background	White	2078	1	1	1	NA	Reference	0.000909091	Reference	0.000151515	Reference
Paroxetine	TDI (scaled)	TDI	2078	0.958955	0.863304	1.0652	0.434345	Not Significant	0.000909091	Not Significant	0.000151515	Not Significant
Paroxetine	Educational attainment	Secondary	2078	0.845115	0.587404	1.21589	0.364548	Not Significant	0.000909091	Not Significant	0.000151515	Not Significant
Paroxetine	Educational attainment	Further	2078	1.0388	0.771904	1.39798	0.801626	Not Significant	0.000909091	Not Significant	0.000151515	Not Significant
Paroxetine	Educational attainment	Vocational	2078	1.03867	0.777611	1.38737	0.797261	Not Significant	0.000909091	Not Significant	0.000151515	Not Significant
Paroxetine	Educational attainment	University	2078	1	1	1	NA	Reference	0.000909091	Reference	0.000151515	Reference
Paroxetine	Educational attainment	None listed	2078	1.20906	0.714754	2.04521	0.479036	Not Significant	0.000909091	Not Significant	0.000151515	Not Significant
Paroxetine	Annual income	<18K	2078	1.72584	1.24594	2.39057	0.00102795	Significant	0.000909091	Not Significant	0.000151515	Not Significant
Paroxetine	Annual income	18-31K	2078	1.23247	0.919299	1.65232	0.162283	Not Significant	0.000909091	Not Significant	0.000151515	Not Significant
Paroxetine	Annual income	31-52K	2078	1	1	1	NA	Reference	0.000909091	Reference	0.000151515	Not Significant
Paroxetine	Annual income	52K-100K	2078	1.03624	0.774682	1.38611	0.810445	Not Significant	0.000909091	Not Significant	0.000151515	Not Significant
Paroxetine	Annual income	>100K	2078	0.781451	0.479242	1.27423	0.322889	Not Significant	0.000909091	Not Significant	0.000151515	Not Significant
Paroxetine	Alcohol status	Never drank	2078	1.16685	0.596284	2.28336	0.652352	Not Significant	0.000909091	Not Significant	0.000151515	Not Significant
Paroxetine	Alcohol status	Previous drinker	2078	1.16154	0.738226	1.82759	0.517278	Not Significant	0.000909091	Not Significant	0.000151515	Not Significant
Paroxetine	Alcohol status	Current drinker	2078	1	1	1	NA	Reference	0.000909091	Reference	0.000151515	Reference
Paroxetine	Smoking status	Previous smoker	2078	1.09407	0.871498	1.37347	0.438502	Not Significant	0.000909091	Not Significant	0.000151515	Not Significant
Paroxetine	Smoking status	Current smoker	2078	1.19386	0.838947	1.69893	0.324914	Not Significant	0.000909091	Not Significant	0.000151515	Not Significant
Paroxetine	Smoking status	Never smoked	2078	1	1	1	NA	Reference	0.000909091	Reference	0.000151515	Reference
Paroxetine	Alcohol and illicit drug use	Yes	2078	1.49038	1.14899	1.93321	0.00264395	Significant	0.000909091	Not Significant	0.000151515	Not Significant
Paroxetine	Alcohol and illicit drug use	No	2078	1	1	1	NA	Reference	0.000909091	Reference	0.000151515	Reference
Sertraline	Sex	Male	5238	0.945105	0.810964	1.10144	0.469729	Not Significant	0.000909091	Not Significant	0.000151515	Not Significant
Sertraline	Sex	Female	5238	1	1	1	NA	Reference	0.000909091	Reference	0.000151515	Reference
Sertraline	Age (scaled)	Age	5238	0.861333	0.799315	0.928163	9.02883e-05	Significant	0.000909091	Significant	0.000151515	Significant
Sertraline	Ethnic background	Asian	5238	0.609528	0.179067	2.07477	0.428266	Not Significant	0.000909091	Not Significant	0.000151515	Not Significant
Sertraline	Ethnic background	Black	5238	1.30506	0.407981	4.17466	0.653582	Not Significant	0.000909091	Not Significant	0.000151515	Not Significant
Sertraline	Ethnic background	Mixed	5238	0.937946	0.476464	1.8464	0.852926	Not Significant	0.000909091	Not Significant	0.000151515	Not Significant
Sertraline	Ethnic background	White	5238	1	1	1	NA	Reference	0.000909091	Reference	0.000151515	Reference
Sertraline	TDI (scaled)	TDI	5238	0.951337	0.885612	1.02194	0.171991	Not Significant	0.000909091	Not Significant	0.000151515	Not Significant
Sertraline	Educational attainment	Secondary	5238	0.80375	0.650352	0.99333	0.0431831	Significant	0.000909091	Not Significant	0.000151515	Not Significant
Sertraline	Educational attainment	Further	5238	0.940891	0.769129	1.15101	0.553548	Not Significant	0.000909091	Not Significant	0.000151515	Not Significant
Sertraline	Educational attainment	Vocational	5238	0.930719	0.775201	1.11744	0.441495	Not Significant	0.000909091	Not Significant	0.000151515	Not Significant
Sertraline	Educational attainment	University	5238	1	1	1	NA	Reference	0.000909091	Reference	0.000151515	Reference
Sertraline	Educational attainment	None listed	5238	0.936884	0.669351	1.31135	0.703924	Not Significant	0.000909091	Not Significant	0.000151515	Not Significant
Sertraline	Annual income	<18K	5238	1.54335	1.25559	1.89705	3.75715e-05	Significant	0.000909091	Significant	0.000151515	Significant
Sertraline	Annual income	18-31K	5238	1.03621	0.85383	1.25755	0.718748	Not Significant	0.000909091	Not Significant	0.000151515	Not Significant
Sertraline	Annual income	31-52K	5238	1	1	1	NA	Reference	0.000909091	Reference	0.000151515	Reference
Sertraline	Annual income	52K-100K	5238	1.03598	0.856054	1.25372	0.716478	Not Significant	0.000909091	Not Significant	0.000151515	Not Significant
Sertraline	Annual income	>100K	5238	0.829523	0.590207	1.16588	0.281812	Not Significant	0.000909091	Not Significant	0.000151515	Not Significant
Sertraline	Alcohol status	Never drank	5238	1.11563	0.707665	1.75879	0.637538	Not Significant	0.000909091	Not Significant	0.000151515	Not Significant
Sertraline	Alcohol status	Previous drinker	5238	1.17118	0.846282	1.62082	0.340493	Not Significant	0.000909091	Not Significant	0.000151515	Not Significant
Sertraline	Alcohol status	Current drinker	5238	1	1	1	NA	Reference	0.000909091	Reference	0.000151515	Reference
Sertraline	Smoking status	Previous smoker	5238	1.09613	0.940922	1.27695	0.238681	Not Significant	0.000909091	Not Significant	0.000151515	Not Significant
Sertraline	Smoking status	Current smoker	5238	1.17159	0.938415	1.4627	0.161927	Not Significant	0.000909091	Not Significant	0.000151515	Not Significant
Sertraline	Smoking status	Never smoked	5238	1	1	1	NA	Reference	0.000909091	Reference	0.000151515	Reference
Sertraline	Alcohol and illicit drug use	Yes	5238	1.29909	1.08929	1.54931	0.00359536	Significant	0.000909091	Not Significant	0.000151515	Not Significant
Sertraline	Alcohol and illicit drug use	No	5238	1	1	1	NA	Reference	0.000909091	Reference	0.000151515	Reference
Table S2: Multivariable analysis assessing sociodemographic variables associated with self-reported antidepressant response in a subsample of the UK Biobank. Odds ratios, 95% confidence intervals and p-values estimated from regression analyses of antidepressant non-response outcomes.

## Sheet: S3. Clinical_univariable 
Antidepressant	Predictor	term	N	OR	lowerCI	upperCI	p.value	Nominal significance (P < 0.05)	Correction across predictors	Significance_MTC (P < 0.0009)
SSRI	Age first episode (scaled)	Age first episode	19426	0.83	0.8	0.86	1.08006e-26	Significant	0.000909091	Significant
SSRI	Age last episode (scaled)	Age last episode	19265	1.04	1	1.08	0.0410465	Significant	0.000909091	Not Significant
SSRI	Brightening mood	No	16218	1.53	1.42	1.66	6.56632e-28	Significant	0.000909091	Significant
SSRI	Brightening mood	Yes (Reference)	16218	1	1	1	NA	Reference	0.000909091	Reference
SSRI	Change in appetite	Increased appetite	17294	1.13	1.03	1.25	0.0121195	Significant	0.000909091	Not Significant
SSRI	Change in appetite	No change in appetite	17294	0.89	0.82	0.97	0.010154	Significant	0.000909091	Not Significant
SSRI	Change in appetite	Decreased appetite (Reference)	17294	1	1	1	NA	Reference	0.000909091	Reference
SSRI	Difficulty concentrating	No	17845	0.95	0.84	1.07	0.405202	Not Significant	0.000909091	Not Significant
SSRI	Difficulty concentrating	Yes (Reference)	17845	1	1	1	NA	Reference	0.000909091	Reference
SSRI	Difficulty coping with rejection and negative feedback	Yes, but no problems in work/social relationships	19296	0.96	0.88	1.05	0.385193	Not Significant	0.000909091	Not Significant
SSRI	Difficulty coping with rejection and negative feedback	Yes, caused problems in work/social relationships	19296	1.51	1.39	1.64	1.02325e-21	Significant	0.000909091	Significant
SSRI	Difficulty coping with rejection and negative feedback	No, this does not sound like me (Reference)	19296	1	1	1	NA	Reference	0.000909091	Reference
SSRI	Feelings of guilt	No	17426	0.8	0.74	0.86	2.42623e-08	Significant	0.000909091	Significant
SSRI	Feelings of guilt	Yes (Reference)	17426	1	1	1	NA	Reference	0.000909091	Reference
SSRI	Feelings of heavylimbs	Yes	15235	1.4	1.29	1.52	3.70483e-15	Significant	0.000909091	Significant
SSRI	Feelings of heavylimbs	No (Reference)	15235	1	1	1	NA	Reference	0.000909091	Reference
SSRI	Feelings of tiredness	No	18055	0.98	0.86	1.11	0.708421	Not Significant	0.000909091	Not Significant
SSRI	Feelings of tiredness	Yes (Reference)	18055	1	1	1	NA	Reference	0.000909091	Reference
SSRI	Feelings of worthlessness	No	18287	0.66	0.6	0.72	2.32888e-20	Significant	0.000909091	Significant
SSRI	Feelings of worthlessness	Yes (Reference)	18287	1	1	1	NA	Reference	0.000909091	Reference
SSRI	Impact roles	Not at all	19457	0.64	0.52	0.8	6.33857e-05	Significant	0.000909091	Significant
SSRI	Impact roles	A little	19457	0.7	0.63	0.77	1.59254e-11	Significant	0.000909091	Significant
SSRI	Impact roles	Somewhat	19457	0.71	0.66	0.77	7.06539e-18	Significant	0.000909091	Significant
SSRI	Impact roles	A lot (Reference)	19457	1	1	1	NA	Reference	0.000909091	Reference
SSRI	Duration	Less than a month	19064	1.25	1.06	1.46	0.00780181	Significant	0.000909091	Not Significant
SSRI	Duration	Over 3 months, but less than 6 months	19064	1.19	1.06	1.33	0.00225285	Significant	0.000909091	Not Significant
SSRI	Duration	Over 6 months, but less than 12 months	19064	1.27	1.13	1.42	5.7177e-05	Significant	0.000909091	Significant
SSRI	Duration	1 to 2 years	19064	1.47	1.3	1.66	1.05939e-09	Significant	0.000909091	Significant
SSRI	Duration	Over 2 years	19064	2.44	2.19	2.73	7.86061e-58	Significant	0.000909091	Significant
SSRI	Duration	Between 1 and 3 months (Reference)	19064	1	1	1	NA	Reference	0.000909091	Reference
SSRI	Fraction of day affected	Less than half of the day	18601	0.76	0.63	0.92	0.00400633	Significant	0.000909091	Not Significant
SSRI	Fraction of day affected	About half of the day	18601	0.88	0.77	0.99	0.0413731	Significant	0.000909091	Not Significant
SSRI	Fraction of day affected	All day long	18601	1.26	1.17	1.36	2.46225e-09	Significant	0.000909091	Significant
SSRI	Fraction of day affected	Most of the day (Reference)	18601	1	1	1	NA	Reference	0.000909091	Reference
SSRI	Frequency of depressed days	Less often	19001	0.83	0.7	0.97	0.0211713	Significant	0.000909091	Not Significant
SSRI	Frequency of depressed days	freq_dep_days_worstEvery day	19001	1.21	1.12	1.3	3.39235e-07	Significant	0.000909091	Significant
SSRI	Frequency of depressed days	Almost every day (Reference)	19001	1	1	1	NA	Reference	0.000909091	Reference
SSRI	Sleep changed	No	17402	0.91	0.82	1	0.060377	Not Significant	0.000909091	Not Significant
SSRI	Sleep changed	Yes (Reference)	17402	1	1	1	NA	Reference	0.000909091	Reference
SSRI	Time worse mood	In the evening or at night	15842	0.93	0.84	1.03	0.149736	Not Significant	0.000909091	Not Significant
SSRI	Time worse mood	In the morning	15842	1.01	0.92	1.1	0.838414	Not Significant	0.000909091	Not Significant
SSRI	Time worse mood	Mood did not vary (Reference)	15842	1	1	1	NA	Reference	0.000909091	Reference
SSRI	Thoughts of death	No	18052	0.7	0.65	0.75	2.07961e-20	Significant	0.000909091	Significant
SSRI	Thoughts of death	Yes (Reference)	18052	1	1	1	NA	Reference	0.000909091	Reference
SSRI	Weight change	Stayed about the same or was on a diet	17582	0.81	0.74	0.89	1.01699e-05	Significant	0.000909091	Significant
SSRI	Weight change	Both gained and lost some weight during this time	17582	1.12	0.99	1.28	0.0689477	Not Significant	0.000909091	Not Significant
SSRI	Weight change	Gained weight	17582	1.21	1.1	1.33	6.40949e-05	Significant	0.000909091	Significant
SSRI	Weight change	Lost weight (Reference)	17582	1	1	1	NA	Reference	0.000909091	Reference
SSRI	Episodes	Multiple	17915	1.6	1.46	1.76	4.39236e-23	Significant	0.000909091	Significant
SSRI	Episodes	Single (Reference)	17915	1	1	1	NA	Reference	0.000909091	Reference
SSRI	Dep related to childbirth	Yes	13939	1.03	0.92	1.16	0.583871	Not Significant	0.000909091	Not Significant
SSRI	Dep related to childbirth	No (Reference)	13939	1	1	1	NA	Reference	0.000909091	Reference
SSRI	Dep related to trauma event	No	19410	1.13	1.05	1.22	0.000800393	Significant	0.000909091	Significant
SSRI	Dep related to trauma event	Yes (Reference)	19410	1	1	1	NA	Reference	0.000909091	Reference
SSRI	Family history	Yes	19516	1.16	1.07	1.25	0.000222171	Significant	0.000909091	Significant
SSRI	Family history	No (Reference)	19516	1	1	1	NA	Reference	0.000909091	Reference
SENSITIVITY ANALYSES
SSRI cons	Age first episode (scaled)	Age first episode	18084	0.88	0.84	0.91	2.1747e-10	Significant	0.000909091	Significant
SSRI cons	Age last episode (scaled)	Age last episode	17937	0.98	0.94	1.03	0.461277	Not Significant	0.000909091	Not Significant
SSRI cons	Brightening mood	No	15087	1.29	1.18	1.42	2.0192e-08	Significant	0.000909091	Significant
SSRI cons	Brightening mood	Yes (Reference)	15087	1	1	1	NA	Reference	0.000909091	Reference
SSRI cons	Change in appetite	Increased appetite	16075	1.1	0.98	1.24	0.0997801	Not Significant	0.000909091	Not Significant
SSRI cons	Change in appetite	No change in appetite	16075	1.06	0.95	1.17	0.292386	Not Significant	0.000909091	Not Significant
SSRI cons	Change in appetite	Decreased appetite (Reference)	16075	1	1	1	NA	Reference	0.000909091	Reference
SSRI cons	Difficulty concentrating	No	16561	1.16	1.01	1.33	0.031511	Significant	0.000909091	Not Significant
SSRI cons	Difficulty concentrating	Yes (Reference)	16561	1	1	1	NA	Reference	0.000909091	Reference
SSRI cons	Difficulty coping with rejection and negative feedback	Yes, but no problems in work/social relationships	17962	0.88	0.79	0.98	0.0217228	Significant	0.000909091	Not Significant
SSRI cons	Difficulty coping with rejection and negative feedback	Yes, caused problems in work/social relationships	17962	1.29	1.17	1.43	3.33262e-07	Significant	0.000909091	Significant
SSRI cons	Difficulty coping with rejection and negative feedback	No, this does not sound like me (Reference)	17962	1	1	1	NA	Reference	0.000909091	Reference
SSRI cons	Feelings of guilt	No	16208	0.92	0.84	1.01	0.0876915	Not Significant	0.000909091	Not Significant
SSRI cons	Feelings of guilt	Yes (Reference)	16208	1	1	1	NA	Reference	0.000909091	Reference
SSRI cons	Feelings of heavylimbs	Yes	14202	1.24	1.12	1.37	2.5679e-05	Significant	0.000909091	Significant
SSRI cons	Feelings of heavylimbs	No (Reference)	14202	1	1	1	NA	Reference	0.000909091	Reference
SSRI cons	Feelings of tiredness	No	16796	1.14	0.98	1.31	0.0817172	Not Significant	0.000909091	Not Significant
SSRI cons	Feelings of tiredness	Yes (Reference)	16796	1	1	1	NA	Reference	0.000909091	Reference
SSRI cons	Feelings of worthlessness	No	17002	0.77	0.7	0.85	5.49707e-07	Significant	0.000909091	Significant
SSRI cons	Feelings of worthlessness	Yes (Reference)	17002	1	1	1	NA	Reference	0.000909091	Reference
SSRI cons	Impact roles	Not at all	18117	0.84	0.66	1.07	0.162758	Not Significant	0.000909091	Not Significant
SSRI cons	Impact roles	A little	18117	0.83	0.74	0.94	0.0032409	Significant	0.000909091	Not Significant
SSRI cons	Impact roles	Somewhat	18117	0.79	0.72	0.87	1.01403e-06	Significant	0.000909091	Significant
SSRI cons	Impact roles	A lot (Reference)	18117	1	1	1	NA	Reference	0.000909091	Reference
SSRI cons	Duration	Less than a month	17751	1.33	1.11	1.59	0.00216061	Significant	0.000909091	Not Significant
SSRI cons	Duration	Over 3 months, but less than 6 months	17751	1.08	0.95	1.23	0.231761	Not Significant	0.000909091	Not Significant
SSRI cons	Duration	Over 6 months, but less than 12 months	17751	1.17	1.03	1.34	0.0198055	Significant	0.000909091	Not Significant
SSRI cons	Duration	1 to 2 years	17751	1.28	1.11	1.48	0.000959375	Significant	0.000909091	Not Significant
SSRI cons	Duration	Over 2 years	17751	2.15	1.9	2.45	5.73045e-32	Significant	0.000909091	Significant
SSRI cons	Duration	Between 1 and 3 months (Reference)	17751	1	1	1	NA	Reference	0.000909091	Reference
SSRI cons	Fraction of day affected	Less than half of the day	17284	0.85	0.68	1.05	0.122902	Not Significant	0.000909091	Not Significant
SSRI cons	Fraction of day affected	About half of the day	17284	1	0.87	1.16	0.965975	Not Significant	0.000909091	Not Significant
SSRI cons	Fraction of day affected	All day long	17284	1.15	1.05	1.26	0.00289353	Significant	0.000909091	Not Significant
SSRI cons	Fraction of day affected	Most of the day (Reference)	17284	1	1	1	NA	Reference	0.000909091	Reference
SSRI cons	Frequency of depressed days	Less often	17676	0.91	0.76	1.1	0.332704	Not Significant	0.000909091	Not Significant
SSRI cons	Frequency of depressed days	freq_dep_days_worstEvery day	17676	1.05	0.96	1.14	0.279829	Not Significant	0.000909091	Not Significant
SSRI cons	Frequency of depressed days	Almost every day (Reference)	17676	1	1	1	NA	Reference	0.000909091	Reference
SSRI cons	Sleep changed	No	16190	1.04	0.93	1.17	0.487555	Not Significant	0.000909091	Not Significant
SSRI cons	Sleep changed	Yes (Reference)	16190	1	1	1	NA	Reference	0.000909091	Reference
SSRI cons	Time worse mood	In the evening or at night	14696	1	0.89	1.13	0.99883	Not Significant	0.000909091	Not Significant
SSRI cons	Time worse mood	In the morning	14696	0.93	0.84	1.04	0.187197	Not Significant	0.000909091	Not Significant
SSRI cons	Time worse mood	Mood did not vary (Reference)	14696	1	1	1	NA	Reference	0.000909091	Reference
SSRI cons	Thoughts of death	No	16808	0.77	0.7	0.84	7.48992e-09	Significant	0.000909091	Significant
SSRI cons	Thoughts of death	Yes (Reference)	16808	1	1	1	NA	Reference	0.000909091	Reference
SSRI cons	Weight change	Stayed about the same or was on a diet	16344	0.95	0.85	1.06	0.330629	Not Significant	0.000909091	Not Significant
SSRI cons	Weight change	Both gained and lost some weight during this time	16344	1.11	0.95	1.29	0.182112	Not Significant	0.000909091	Not Significant
SSRI cons	Weight change	Gained weight	16344	1.22	1.09	1.36	0.000677881	Significant	0.000909091	Significant
SSRI cons	Weight change	Lost weight (Reference)	16344	1	1	1	NA	Reference	0.000909091	Reference
SSRI cons	Episodes	Multiple	16646	1.2	1.08	1.33	0.000688725	Significant	0.000909091	Significant
SSRI cons	Episodes	Single (Reference)	16646	1	1	1	NA	Reference	0.000909091	Reference
SSRI cons	Dep related to childbirth	Yes	12978	0.97	0.84	1.12	0.67813	Not Significant	0.000909091	Not Significant
SSRI cons	Dep related to childbirth	No (Reference)	12978	1	1	1	NA	Reference	0.000909091	Reference
SSRI cons	Dep related to trauma event	No	18076	1.08	0.99	1.18	0.0831748	Not Significant	0.000909091	Not Significant
SSRI cons	Dep related to trauma event	Yes (Reference)	18076	1	1	1	NA	Reference	0.000909091	Reference
SSRI cons	Family history	Yes	18170	1.08	0.99	1.19	0.0939723	Not Significant	0.000909091	Not Significant
SSRI cons	Family history	No (Reference)	18170	1	1	1	NA	Reference	0.000909091	Reference
Citalopram	Age first episode (scaled)	Age first episode	8304	0.86	0.82	0.91	2.74011e-07	Significant	0.000909091	Significant
Citalopram	Age last episode (scaled)	Age last episode	8235	1.03	0.97	1.1	0.294819	Not Significant	0.000909091	Not Significant
Citalopram	Brightening mood	No	6985	1.53	1.35	1.73	3.05919e-11	Significant	0.000909091	Significant
Citalopram	Brightening mood	Yes (Reference)	6985	1	1	1	NA	Reference	0.000909091	Reference
Citalopram	Change in appetite	Increased appetite	7450	1.03	0.88	1.21	0.682467	Not Significant	0.000909091	Not Significant
Citalopram	Change in appetite	No change in appetite	7450	0.92	0.8	1.06	0.255798	Not Significant	0.000909091	Not Significant
Citalopram	Change in appetite	Decreased appetite (Reference)	7450	1	1	1	NA	Reference	0.000909091	Reference
Citalopram	Difficulty concentrating	No	7694	0.9	0.73	1.11	0.323127	Not Significant	0.000909091	Not Significant
Citalopram	Difficulty concentrating	Yes (Reference)	7694	1	1	1	NA	Reference	0.000909091	Reference
Citalopram	Difficulty coping with rejection and negative feedback	Yes, but no problems in work/social relationships	8254	0.84	0.72	0.98	0.023793	Significant	0.000909091	Not Significant
Citalopram	Difficulty coping with rejection and negative feedback	Yes, caused problems in work/social relationships	8254	1.42	1.24	1.63	3.3632e-07	Significant	0.000909091	Significant
Citalopram	Difficulty coping with rejection and negative feedback	No, this does not sound like me (Reference)	8254	1	1	1	NA	Reference	0.000909091	Reference
Citalopram	Feelings of guilt	No	7505	0.78	0.69	0.89	0.00021773	Significant	0.000909091	Significant
Citalopram	Feelings of guilt	Yes (Reference)	7505	1	1	1	NA	Reference	0.000909091	Reference
Citalopram	Feelings of heavylimbs	Yes	6582	1.45	1.27	1.66	4.56886e-08	Significant	0.000909091	Significant
Citalopram	Feelings of heavylimbs	No (Reference)	6582	1	1	1	NA	Reference	0.000909091	Reference
Citalopram	Feelings of tiredness	No	7754	1.02	0.83	1.26	0.85253	Not Significant	0.000909091	Not Significant
Citalopram	Feelings of tiredness	Yes (Reference)	7754	1	1	1	NA	Reference	0.000909091	Reference
Citalopram	Feelings of worthlessness	No	7842	0.68	0.58	0.78	1.4927e-07	Significant	0.000909091	Significant
Citalopram	Feelings of worthlessness	Yes (Reference)	7842	1	1	1	NA	Reference	0.000909091	Reference
Citalopram	Impact roles	Not at all	8306	0.53	0.36	0.78	0.0013367	Significant	0.000909091	Not Significant
Citalopram	Impact roles	A little	8306	0.75	0.63	0.89	0.00109497	Significant	0.000909091	Not Significant
Citalopram	Impact roles	Somewhat	8306	0.77	0.68	0.88	6.13084e-05	Significant	0.000909091	Significant
Citalopram	Impact roles	A lot (Reference)	8306	1	1	1	NA	Reference	0.000909091	Reference
Citalopram	Duration	Less than a month	8163	1.06	0.81	1.41	0.660827	Not Significant	0.000909091	Not Significant
Citalopram	Duration	Over 3 months, but less than 6 months	8163	1.35	1.13	1.63	0.00110869	Significant	0.000909091	Not Significant
Citalopram	Duration	Over 6 months, but less than 12 months	8163	1.12	0.92	1.36	0.268603	Not Significant	0.000909091	Not Significant
Citalopram	Duration	1 to 2 years	8163	1.58	1.29	1.94	9.05207e-06	Significant	0.000909091	Significant
Citalopram	Duration	Over 2 years	8163	2.46	2.06	2.93	1.66146e-23	Significant	0.000909091	Significant
Citalopram	Duration	Between 1 and 3 months (Reference)	8163	1	1	1	NA	Reference	0.000909091	Reference
Citalopram	Fraction of day affected	Less than half of the day	7985	0.98	0.74	1.31	0.912574	Not Significant	0.000909091	Not Significant
Citalopram	Fraction of day affected	About half of the day	7985	0.99	0.81	1.22	0.951197	Not Significant	0.000909091	Not Significant
Citalopram	Fraction of day affected	All day long	7985	1.3	1.15	1.48	3.08217e-05	Significant	0.000909091	Significant
Citalopram	Fraction of day affected	Most of the day (Reference)	7985	1	1	1	NA	Reference	0.000909091	Reference
Citalopram	Frequency of depressed days	Less often	8133	1.06	0.82	1.37	0.655538	Not Significant	0.000909091	Not Significant
Citalopram	Frequency of depressed days	freq_dep_days_worstEvery day	8133	1.21	1.07	1.36	0.00185451	Significant	0.000909091	Not Significant
Citalopram	Frequency of depressed days	Almost every day (Reference)	8133	1	1	1	NA	Reference	0.000909091	Reference
Citalopram	Sleep changed	No	7533	0.97	0.82	1.14	0.696149	Not Significant	0.000909091	Not Significant
Citalopram	Sleep changed	Yes (Reference)	7533	1	1	1	NA	Reference	0.000909091	Reference
Citalopram	Time worse mood	In the evening or at night	6878	0.9	0.76	1.06	0.20327	Not Significant	0.000909091	Not Significant
Citalopram	Time worse mood	In the morning	6878	1.06	0.92	1.22	0.420885	Not Significant	0.000909091	Not Significant
Citalopram	Time worse mood	Mood did not vary (Reference)	6878	1	1	1	NA	Reference	0.000909091	Reference
Citalopram	Thoughts of death	No	7721	0.71	0.63	0.81	1.15058e-07	Significant	0.000909091	Significant
Citalopram	Thoughts of death	Yes (Reference)	7721	1	1	1	NA	Reference	0.000909091	Reference
Citalopram	Weight change	Stayed about the same or was on a diet	7563	0.81	0.7	0.94	0.00638522	Significant	0.000909091	Not Significant
Citalopram	Weight change	Both gained and lost some weight during this time	7563	1.2	0.99	1.47	0.0685406	Not Significant	0.000909091	Not Significant
Citalopram	Weight change	Gained weight	7563	1.08	0.92	1.25	0.350704	Not Significant	0.000909091	Not Significant
Citalopram	Weight change	Lost weight (Reference)	7563	1	1	1	NA	Reference	0.000909091	Reference
Citalopram	Episodes	Multiple	7683	1.31	1.12	1.54	0.000642122	Significant	0.000909091	Significant
Citalopram	Episodes	Single (Reference)	7683	1	1	1	NA	Reference	0.000909091	Reference
Citalopram	Dep related to childbirth	Yes	5953	1.02	0.84	1.24	0.836275	Not Significant	0.000909091	Not Significant
Citalopram	Dep related to childbirth	No (Reference)	5953	1	1	1	NA	Reference	0.000909091	Reference
Citalopram	Dep related to trauma event	No	8292	1.06	0.94	1.19	0.347486	Not Significant	0.000909091	Not Significant
Citalopram	Dep related to trauma event	Yes (Reference)	8292	1	1	1	NA	Reference	0.000909091	Reference
Citalopram	Family history	Yes	8335	1.14	1	1.3	0.041851	Significant	0.000909091	Not Significant
Citalopram	Family history	No (Reference)	8335	1	1	1	NA	Reference	0.000909091	Reference
Fluoxetine	Age first episode (scaled)	Age first episode	8443	0.83	0.78	0.87	1.96506e-11	Significant	0.000909091	Significant
Fluoxetine	Age last episode (scaled)	Age last episode	8366	1.04	0.98	1.1	0.162784	Not Significant	0.000909091	Not Significant
Fluoxetine	Brightening mood	No	6999	1.51	1.35	1.69	1.659e-12	Significant	0.000909091	Significant
Fluoxetine	Brightening mood	Yes (Reference)	6999	1	1	1	NA	Reference	0.000909091	Reference
Fluoxetine	Change in appetite	Increased appetite	7455	1.15	1	1.32	0.0525231	Not Significant	0.000909091	Not Significant
Fluoxetine	Change in appetite	No change in appetite	7455	0.97	0.85	1.1	0.617501	Not Significant	0.000909091	Not Significant
Fluoxetine	Change in appetite	Decreased appetite (Reference)	7455	1	1	1	NA	Reference	0.000909091	Reference
Fluoxetine	Difficulty concentrating	No	7739	1.06	0.88	1.27	0.549469	Not Significant	0.000909091	Not Significant
Fluoxetine	Difficulty concentrating	Yes (Reference)	7739	1	1	1	NA	Reference	0.000909091	Reference
Fluoxetine	Difficulty coping with rejection and negative feedback	Yes, but no problems in work/social relationships	8377	0.92	0.8	1.05	0.20305	Not Significant	0.000909091	Not Significant
Fluoxetine	Difficulty coping with rejection and negative feedback	Yes, caused problems in work/social relationships	8377	1.26	1.12	1.43	0.00022872	Significant	0.000909091	Significant
Fluoxetine	Difficulty coping with rejection and negative feedback	No, this does not sound like me (Reference)	8377	1	1	1	NA	Reference	0.000909091	Reference
Fluoxetine	Feelings of guilt	No	7567	0.89	0.79	1	0.042778	Significant	0.000909091	Not Significant
Fluoxetine	Feelings of guilt	Yes (Reference)	7567	1	1	1	NA	Reference	0.000909091	Reference
Fluoxetine	Feelings of heavylimbs	Yes	6454	1.25	1.1	1.42	0.000554221	Significant	0.000909091	Significant
Fluoxetine	Feelings of heavylimbs	No (Reference)	6454	1	1	1	NA	Reference	0.000909091	Reference
Fluoxetine	Feelings of tiredness	No	7843	1.06	0.88	1.28	0.550316	Not Significant	0.000909091	Not Significant
Fluoxetine	Feelings of tiredness	Yes (Reference)	7843	1	1	1	NA	Reference	0.000909091	Reference
Fluoxetine	Feelings of worthlessness	No	7948	0.73	0.64	0.84	3.89745e-06	Significant	0.000909091	Significant
Fluoxetine	Feelings of worthlessness	Yes (Reference)	7948	1	1	1	NA	Reference	0.000909091	Reference
Fluoxetine	Impact roles	Not at all	8452	0.73	0.52	1.03	0.0726715	Not Significant	0.000909091	Not Significant
Fluoxetine	Impact roles	A little	8452	0.72	0.62	0.85	6.56509e-05	Significant	0.000909091	Significant
Fluoxetine	Impact roles	Somewhat	8452	0.62	0.55	0.7	7.83952e-16	Significant	0.000909091	Significant
Fluoxetine	Impact roles	A lot (Reference)	8452	1	1	1	NA	Reference	0.000909091	Reference
Fluoxetine	Duration	Less than a month	8271	1.7	1.35	2.14	6.82656e-06	Significant	0.000909091	Significant
Fluoxetine	Duration	Over 3 months, but less than 6 months	8271	1.08	0.92	1.28	0.358249	Not Significant	0.000909091	Not Significant
Fluoxetine	Duration	Over 6 months, but less than 12 months	8271	1.36	1.15	1.61	0.000421248	Significant	0.000909091	Significant
Fluoxetine	Duration	1 to 2 years	8271	1.36	1.13	1.63	0.000998868	Significant	0.000909091	Not Significant
Fluoxetine	Duration	Over 2 years	8271	2.35	2	2.77	5.74658e-25	Significant	0.000909091	Significant
Fluoxetine	Duration	Between 1 and 3 months (Reference)	8271	1	1	1	NA	Reference	0.000909091	Reference
Fluoxetine	Fraction of day affected	Less than half of the day	8106	0.77	0.57	1.06	0.105323	Not Significant	0.000909091	Not Significant
Fluoxetine	Fraction of day affected	About half of the day	8106	0.94	0.78	1.14	0.536286	Not Significant	0.000909091	Not Significant
Fluoxetine	Fraction of day affected	All day long	8106	1.35	1.2	1.51	2.09978e-07	Significant	0.000909091	Significant
Fluoxetine	Fraction of day affected	Most of the day (Reference)	8106	1	1	1	NA	Reference	0.000909091	Reference
Fluoxetine	Frequency of depressed days	Less often	8278	0.74	0.57	0.97	0.026281	Significant	0.000909091	Not Significant
Fluoxetine	Frequency of depressed days	freq_dep_days_worstEvery day	8278	1.21	1.09	1.35	0.000541889	Significant	0.000909091	Significant
Fluoxetine	Frequency of depressed days	Almost every day (Reference)	8278	1	1	1	NA	Reference	0.000909091	Reference
Fluoxetine	Sleep changed	No	7434	0.96	0.82	1.11	0.571734	Not Significant	0.000909091	Not Significant
Fluoxetine	Sleep changed	Yes (Reference)	7434	1	1	1	NA	Reference	0.000909091	Reference
Fluoxetine	Time worse mood	In the evening or at night	6783	0.95	0.82	1.1	0.499721	Not Significant	0.000909091	Not Significant
Fluoxetine	Time worse mood	In the morning	6783	0.93	0.82	1.07	0.323213	Not Significant	0.000909091	Not Significant
Fluoxetine	Time worse mood	Mood did not vary (Reference)	6783	1	1	1	NA	Reference	0.000909091	Reference
Fluoxetine	Thoughts of death	No	7828	0.73	0.65	0.82	5.04391e-08	Significant	0.000909091	Significant
Fluoxetine	Thoughts of death	Yes (Reference)	7828	1	1	1	NA	Reference	0.000909091	Reference
Fluoxetine	Weight change	Stayed about the same or was on a diet	7579	0.89	0.77	1.03	0.107126	Not Significant	0.000909091	Not Significant
Fluoxetine	Weight change	Both gained and lost some weight during this time	7579	1.2	1	1.45	0.0559828	Not Significant	0.000909091	Not Significant
Fluoxetine	Weight change	Gained weight	7579	1.23	1.07	1.41	0.00407203	Significant	0.000909091	Not Significant
Fluoxetine	Weight change	Lost weight (Reference)	7579	1	1	1	NA	Reference	0.000909091	Reference
Fluoxetine	Episodes	Multiple	7855	1.49	1.29	1.71	2.54645e-08	Significant	0.000909091	Significant
Fluoxetine	Episodes	Single (Reference)	7855	1	1	1	NA	Reference	0.000909091	Reference
Fluoxetine	Dep related to childbirth	Yes	6157	1	0.84	1.19	0.977431	Not Significant	0.000909091	Not Significant
Fluoxetine	Dep related to childbirth	No (Reference)	6157	1	1	1	NA	Reference	0.000909091	Reference
Fluoxetine	Dep related to trauma event	No	8426	1.22	1.09	1.35	0.000298891	Significant	0.000909091	Significant
Fluoxetine	Dep related to trauma event	Yes (Reference)	8426	1	1	1	NA	Reference	0.000909091	Reference
Fluoxetine	Family history	Yes	8476	1.25	1.11	1.4	0.00012538	Significant	0.000909091	Significant
Fluoxetine	Family history	No (Reference)	8476	1	1	1	NA	Reference	0.000909091	Reference
Paroxetine	Age first episode (scaled)	Age first episode	2291	0.79	0.71	0.89	8.18682e-05	Significant	0.000909091	Significant
Paroxetine	Age last episode (scaled)	Age last episode	2274	1.08	0.97	1.21	0.164361	Not Significant	0.000909091	Not Significant
Paroxetine	Brightening mood	No	1910	1.58	1.27	1.96	4.80318e-05	Significant	0.000909091	Significant
Paroxetine	Brightening mood	Yes (Reference)	1910	1	1	1	NA	Reference	0.000909091	Reference
Paroxetine	Change in appetite	Increased appetite	2009	1.4	1.07	1.84	0.0154215	Significant	0.000909091	Not Significant
Paroxetine	Change in appetite	No change in appetite	2009	1.03	0.81	1.32	0.79543	Not Significant	0.000909091	Not Significant
Paroxetine	Change in appetite	Decreased appetite (Reference)	2009	1	1	1	NA	Reference	0.000909091	Reference
Paroxetine	Difficulty concentrating	No	2102	0.85	0.59	1.23	0.3823	Not Significant	0.000909091	Not Significant
Paroxetine	Difficulty concentrating	Yes (Reference)	2102	1	1	1	NA	Reference	0.000909091	Reference
Paroxetine	Difficulty coping with rejection and negative feedback	Yes, but no problems in work/social relationships	2269	1.04	0.81	1.35	0.744931	Not Significant	0.000909091	Not Significant
Paroxetine	Difficulty coping with rejection and negative feedback	Yes, caused problems in work/social relationships	2269	1.76	1.39	2.23	2.46131e-06	Significant	0.000909091	Significant
Paroxetine	Difficulty coping with rejection and negative feedback	No, this does not sound like me (Reference)	2269	1	1	1	NA	Reference	0.000909091	Reference
Paroxetine	Feelings of guilt	No	2039	0.76	0.6	0.95	0.0180706	Significant	0.000909091	Not Significant
Paroxetine	Feelings of guilt	Yes (Reference)	2039	1	1	1	NA	Reference	0.000909091	Reference
Paroxetine	Feelings of heavylimbs	Yes	1746	1.46	1.15	1.86	0.00208853	Significant	0.000909091	Not Significant
Paroxetine	Feelings of heavylimbs	No (Reference)	1746	1	1	1	NA	Reference	0.000909091	Reference
Paroxetine	Feelings of tiredness	No	2102	1.02	0.72	1.46	0.903031	Not Significant	0.000909091	Not Significant
Paroxetine	Feelings of tiredness	Yes (Reference)	2102	1	1	1	NA	Reference	0.000909091	Reference
Paroxetine	Feelings of worthlessness	No	2182	0.75	0.58	0.96	0.0224305	Significant	0.000909091	Not Significant
Paroxetine	Feelings of worthlessness	Yes (Reference)	2182	1	1	1	NA	Reference	0.000909091	Reference
Paroxetine	Impact roles	Not at all	2291	0.93	0.48	1.79	0.817108	Not Significant	0.000909091	Not Significant
Paroxetine	Impact roles	A little	2291	0.75	0.55	1.04	0.0805453	Not Significant	0.000909091	Not Significant
Paroxetine	Impact roles	Somewhat	2291	0.83	0.66	1.03	0.0851345	Not Significant	0.000909091	Not Significant
Paroxetine	Impact roles	A lot (Reference)	2291	1	1	1	NA	Reference	0.000909091	Reference
Paroxetine	Duration	Less than a month	2249	1.1	0.66	1.84	0.72107	Not Significant	0.000909091	Not Significant
Paroxetine	Duration	Over 3 months, but less than 6 months	2249	1.31	0.95	1.8	0.0948846	Not Significant	0.000909091	Not Significant
Paroxetine	Duration	Over 6 months, but less than 12 months	2249	1.41	1.02	1.96	0.0400473	Significant	0.000909091	Not Significant
Paroxetine	Duration	1 to 2 years	2249	1.38	0.96	1.97	0.0784073	Not Significant	0.000909091	Not Significant
Paroxetine	Duration	Over 2 years	2249	2.89	2.14	3.9	4.98812e-12	Significant	0.000909091	Significant
Paroxetine	Duration	Between 1 and 3 months (Reference)	2249	1	1	1	NA	Reference	0.000909091	Reference
Paroxetine	Fraction of day affected	Less than half of the day	2211	0.46	0.23	0.94	0.0319431	Significant	0.000909091	Not Significant
Paroxetine	Fraction of day affected	About half of the day	2211	0.83	0.57	1.22	0.346351	Not Significant	0.000909091	Not Significant
Paroxetine	Fraction of day affected	All day long	2211	1.24	1.01	1.52	0.043565	Significant	0.000909091	Not Significant
Paroxetine	Fraction of day affected	Most of the day (Reference)	2211	1	1	1	NA	Reference	0.000909091	Reference
Paroxetine	Frequency of depressed days	Less often	2244	0.77	0.44	1.36	0.368233	Not Significant	0.000909091	Not Significant
Paroxetine	Frequency of depressed days	freq_dep_days_worstEvery day	2244	1.09	0.89	1.34	0.393661	Not Significant	0.000909091	Not Significant
Paroxetine	Frequency of depressed days	Almost every day (Reference)	2244	1	1	1	NA	Reference	0.000909091	Reference
Paroxetine	Sleep changed	No	2038	0.94	0.7	1.25	0.669337	Not Significant	0.000909091	Not Significant
Paroxetine	Sleep changed	Yes (Reference)	2038	1	1	1	NA	Reference	0.000909091	Reference
Paroxetine	Time worse mood	In the evening or at night	1887	1.02	0.76	1.36	0.916391	Not Significant	0.000909091	Not Significant
Paroxetine	Time worse mood	In the morning	1887	0.88	0.69	1.12	0.298272	Not Significant	0.000909091	Not Significant
Paroxetine	Time worse mood	Mood did not vary (Reference)	1887	1	1	1	NA	Reference	0.000909091	Reference
Paroxetine	Thoughts of death	No	2126	0.68	0.55	0.84	0.000406278	Significant	0.000909091	Significant
Paroxetine	Thoughts of death	Yes (Reference)	2126	1	1	1	NA	Reference	0.000909091	Reference
Paroxetine	Weight change	Stayed about the same or was on a diet	2056	0.89	0.69	1.15	0.365389	Not Significant	0.000909091	Not Significant
Paroxetine	Weight change	Both gained and lost some weight during this time	2056	1.08	0.76	1.55	0.658917	Not Significant	0.000909091	Not Significant
Paroxetine	Weight change	Gained weight	2056	1.3	1	1.7	0.0527203	Not Significant	0.000909091	Not Significant
Paroxetine	Weight change	Lost weight (Reference)	2056	1	1	1	NA	Reference	0.000909091	Reference
Paroxetine	Episodes	Multiple	2145	1.72	1.31	2.27	0.00011809	Significant	0.000909091	Significant
Paroxetine	Episodes	Single (Reference)	2145	1	1	1	NA	Reference	0.000909091	Reference
Paroxetine	Dep related to childbirth	Yes	1569	1.03	0.75	1.42	0.858684	Not Significant	0.000909091	Not Significant
Paroxetine	Dep related to childbirth	No (Reference)	1569	1	1	1	NA	Reference	0.000909091	Reference
Paroxetine	Dep related to trauma event	No	2282	1.07	0.88	1.3	0.493079	Not Significant	0.000909091	Not Significant
Paroxetine	Dep related to trauma event	Yes (Reference)	2282	1	1	1	NA	Reference	0.000909091	Reference
Paroxetine	Family history	Yes	2297	0.96	0.77	1.19	0.70138	Not Significant	0.000909091	Not Significant
Paroxetine	Family history	No (Reference)	2297	1	1	1	NA	Reference	0.000909091	Reference
Sertraline	Age first episode (scaled)	Age first episode	5846	0.89	0.84	0.95	0.000135115	Significant	0.000909091	Significant
Sertraline	Age last episode (scaled)	Age last episode	5802	1.05	0.98	1.12	0.186824	Not Significant	0.000909091	Not Significant
Sertraline	Brightening mood	No	4947	1.5	1.3	1.72	1.30783e-08	Significant	0.000909091	Significant
Sertraline	Brightening mood	Yes (Reference)	4947	1	1	1	NA	Reference	0.000909091	Reference
Sertraline	Change in appetite	Increased appetite	5278	0.93	0.78	1.1	0.390538	Not Significant	0.000909091	Not Significant
Sertraline	Change in appetite	No change in appetite	5278	0.84	0.71	0.99	0.0349137	Significant	0.000909091	Not Significant
Sertraline	Change in appetite	Decreased appetite (Reference)	5278	1	1	1	NA	Reference	0.000909091	Reference
Sertraline	Difficulty concentrating	No	5467	1.1	0.89	1.38	0.373392	Not Significant	0.000909091	Not Significant
Sertraline	Difficulty concentrating	Yes (Reference)	5467	1	1	1	NA	Reference	0.000909091	Reference
Sertraline	Difficulty coping with rejection and negative feedback	Yes, but no problems in work/social relationships	5807	1.01	0.86	1.2	0.891377	Not Significant	0.000909091	Not Significant
Sertraline	Difficulty coping with rejection and negative feedback	Yes, caused problems in work/social relationships	5807	1.37	1.17	1.6	7.24569e-05	Significant	0.000909091	Significant
Sertraline	Difficulty coping with rejection and negative feedback	No, this does not sound like me (Reference)	5807	1	1	1	NA	Reference	0.000909091	Reference
Sertraline	Feelings of guilt	No	5291	0.89	0.77	1.03	0.108237	Not Significant	0.000909091	Not Significant
Sertraline	Feelings of guilt	Yes (Reference)	5291	1	1	1	NA	Reference	0.000909091	Reference
Sertraline	Feelings of heavylimbs	Yes	4677	1.44	1.24	1.66	1.1548e-06	Significant	0.000909091	Significant
Sertraline	Feelings of heavylimbs	No (Reference)	4677	1	1	1	NA	Reference	0.000909091	Reference
Sertraline	Feelings of tiredness	No	5508	0.96	0.75	1.21	0.706586	Not Significant	0.000909091	Not Significant
Sertraline	Feelings of tiredness	Yes (Reference)	5508	1	1	1	NA	Reference	0.000909091	Reference
Sertraline	Feelings of worthlessness	No	5540	0.65	0.55	0.77	8.48357e-07	Significant	0.000909091	Significant
Sertraline	Feelings of worthlessness	Yes (Reference)	5540	1	1	1	NA	Reference	0.000909091	Reference
Sertraline	Impact roles	Not at all	5866	0.81	0.56	1.18	0.279283	Not Significant	0.000909091	Not Significant
Sertraline	Impact roles	A little	5866	0.81	0.66	0.98	0.0273841	Significant	0.000909091	Not Significant
Sertraline	Impact roles	Somewhat	5866	0.82	0.71	0.94	0.00578129	Significant	0.000909091	Not Significant
Sertraline	Impact roles	A lot (Reference)	5866	1	1	1	NA	Reference	0.000909091	Reference
Sertraline	Duration	Less than a month	5741	1.11	0.81	1.53	0.5213	Not Significant	0.000909091	Not Significant
Sertraline	Duration	Over 3 months, but less than 6 months	5741	1.07	0.86	1.33	0.54445	Not Significant	0.000909091	Not Significant
Sertraline	Duration	Over 6 months, but less than 12 months	5741	1.29	1.04	1.6	0.0183709	Significant	0.000909091	Not Significant
Sertraline	Duration	1 to 2 years	5741	1.35	1.07	1.69	0.0102409	Significant	0.000909091	Not Significant
Sertraline	Duration	Over 2 years	5741	2.2	1.81	2.68	4.14783e-15	Significant	0.000909091	Significant
Sertraline	Duration	Between 1 and 3 months (Reference)	5741	1	1	1	NA	Reference	0.000909091	Reference
Sertraline	Fraction of day affected	Less than half of the day	5613	0.84	0.6	1.18	0.316919	Not Significant	0.000909091	Not Significant
Sertraline	Fraction of day affected	About half of the day	5613	0.75	0.59	0.95	0.0190811	Significant	0.000909091	Not Significant
Sertraline	Fraction of day affected	All day long	5613	1.13	0.99	1.3	0.0783626	Not Significant	0.000909091	Not Significant
Sertraline	Fraction of day affected	Most of the day (Reference)	5613	1	1	1	NA	Reference	0.000909091	Reference
Sertraline	Frequency of depressed days	Less often	5731	0.77	0.57	1.04	0.0930717	Not Significant	0.000909091	Not Significant
Sertraline	Frequency of depressed days	freq_dep_days_worstEvery day	5731	1.18	1.03	1.35	0.0159782	Significant	0.000909091	Not Significant
Sertraline	Frequency of depressed days	Almost every day (Reference)	5731	1	1	1	NA	Reference	0.000909091	Reference
Sertraline	Sleep changed	No	5373	0.89	0.75	1.07	0.22202	Not Significant	0.000909091	Not Significant
Sertraline	Sleep changed	Yes (Reference)	5373	1	1	1	NA	Reference	0.000909091	Reference
Sertraline	Time worse mood	In the evening or at night	4921	0.87	0.72	1.06	0.165134	Not Significant	0.000909091	Not Significant
Sertraline	Time worse mood	In the morning	4921	1.01	0.86	1.18	0.921809	Not Significant	0.000909091	Not Significant
Sertraline	Time worse mood	Mood did not vary (Reference)	4921	1	1	1	NA	Reference	0.000909091	Reference
Sertraline	Thoughts of death	No	5480	0.67	0.58	0.77	7.04343e-08	Significant	0.000909091	Significant
Sertraline	Thoughts of death	Yes (Reference)	5480	1	1	1	NA	Reference	0.000909091	Reference
Sertraline	Weight change	Stayed about the same or was on a diet	5379	0.79	0.67	0.94	0.00836819	Significant	0.000909091	Not Significant
Sertraline	Weight change	Both gained and lost some weight during this time	5379	0.87	0.69	1.09	0.22271	Not Significant	0.000909091	Not Significant
Sertraline	Weight change	Gained weight	5379	1.09	0.92	1.29	0.328035	Not Significant	0.000909091	Not Significant
Sertraline	Weight change	Lost weight (Reference)	5379	1	1	1	NA	Reference	0.000909091	Reference
Sertraline	Episodes	Multiple	5379	1.53	1.26	1.85	1.79986e-05	Significant	0.000909091	Significant
Sertraline	Episodes	Single (Reference)	5379	1	1	1	NA	Reference	0.000909091	Reference
Sertraline	Dep related to childbirth	Yes	4124	1.04	0.84	1.29	0.71483	Not Significant	0.000909091	Not Significant
Sertraline	Dep related to childbirth	No (Reference)	4124	1	1	1	NA	Reference	0.000909091	Reference
Sertraline	Dep related to trauma event	No	5839	1.13	0.99	1.29	0.0610994	Not Significant	0.000909091	Not Significant
Sertraline	Dep related to trauma event	Yes (Reference)	5839	1	1	1	NA	Reference	0.000909091	Reference
Sertraline	Family history	Yes	5883	0.94	0.81	1.09	0.386316	Not Significant	0.000909091	Not Significant
Sertraline	Family history	No (Reference)	5883	1	1	1	NA	Reference	0.000909091	Reference
Table S3: Univariable analysis assessing clinical variables associated with self-reported antidepressant response in a subsample of the UK Biobank. Odds ratios, 95% confidence intervals and p-values estimated from regression analyses of antidepressant non-response outcomes.

## Sheet: S4. Clinical_multivariable
Antidepressant	Predictor	term	N	OR	lowerCI	upperCI	p.value	Nominal significance (P < 0.05)	Correction:predictors	Significance_MTC (P < 0.0009)
SSRI	Age last episode (scaled)	Age last episode (scaled)	9418	0.92	0.87	0.98	0.00580055	Significant	0.000909091	Not Significant
SSRI	Age first episode (scaled)	Age first episode (scaled)	9418	0.99	0.93	1.05	0.63385	Not Significant	0.000909091	Not Significant
SSRI	Brightening of mood	No	9418	1.35	1.21	1.52	2.36596e-07	Significant	0.000909091	Significant
SSRI	Brightening of mood	Yes (Reference)	9418	1	1	1	NA	Reference	0.000909091	Reference
SSRI	Difficulty coping with rejection and negative feedback	Yes, but no problems in work/social relationships	9418	0.87	0.76	1	0.0482818	Significant	0.000909091	Not Significant
SSRI	Difficulty coping with rejection and negative feedback	Yes, caused problems in work/social relationships	9418	1.2	1.05	1.37	0.00791633	Significant	0.000909091	Not Significant
SSRI	Difficulty coping with rejection and negative feedback	No, this does not sound like me (Reference)	9418	1	1	1	NA	Reference	0.000909091	Reference
SSRI	Feelings of guilt	No	9418	1.02	0.9	1.16	0.759328	Not Significant	0.000909091	Not Significant
SSRI	Feelings of guilt	Yes (Reference)	9418	1	1	1	NA	Reference	0.000909091	Reference
SSRI	Feelings of heavylimbs	Yes	9418	1.12	1	1.25	0.05652	Not Significant	0.000909091	Not Significant
SSRI	No (Reference)	No (Reference)	9418	1	1	1	NA	Reference	0.000909091	Reference
SSRI	Feelings of worthlessness	No	9418	0.91	0.79	1.06	0.224153	Not Significant	0.000909091	Not Significant
SSRI	Feelings of worthlessness	Yes (Reference)	9418	1	1	1	NA	Reference	0.000909091	Reference
SSRI	Impact roles	Not at all	9418	0.87	0.63	1.21	0.414861	Not Significant	0.000909091	Not Significant
SSRI	Impact roles	A little	9418	0.9	0.75	1.06	0.204426	Not Significant	0.000909091	Not Significant
SSRI	Impact roles	Somewhat	9418	0.84	0.75	0.95	0.00550646	Significant	0.000909091	Not Significant
SSRI	Impact roles	A lot (Reference)	9418	1	1	1	NA	Reference	0.000909091	Reference
SSRI	Duration	Less than a month	9418	1.24	0.98	1.57	0.0675098	Not Significant	0.000909091	Not Significant
SSRI	Duration	Over 3 months, but less than 6 months	9418	0.99	0.84	1.16	0.922176	Not Significant	0.000909091	Not Significant
SSRI	Duration	Over 6 months, but less than 12 months	9418	1.05	0.89	1.24	0.563921	Not Significant	0.000909091	Not Significant
SSRI	Duration	1 to 2 years	9418	1.23	1.03	1.46	0.0219667	Significant	0.000909091	Not Significant
SSRI	Duration	Over 2 years	9418	1.93	1.65	2.26	3.86788e-16	Significant	0.000909091	Significant
SSRI	Duration	Between 1 and 3 months (Reference)	9418	1	1	1	NA	Reference	0.000909091	Reference
SSRI	Fraction of day affected	Less than half of the day	9418	0.81	0.62	1.07	0.143429	Not Significant	0.000909091	Not Significant
SSRI	Fraction of day affected	About half of the day	9418	1.09	0.91	1.3	0.36872	Not Significant	0.000909091	Not Significant
SSRI	Fraction of day affected	All day long	9418	0.95	0.85	1.07	0.419111	Not Significant	0.000909091	Not Significant
SSRI	Fraction of day affected	Most of the day (Reference)	9418	1	1	1	NA	Reference	0.000909091	Reference
SSRI	Thoughts of death	No	9418	0.86	0.77	0.96	0.00832808	Significant	0.000909091	Not Significant
SSRI	Thoughts of death	Yes (Reference)	9418	1	1	1	NA	Reference	0.000909091	Reference
SSRI	Weight change	Stayed about the same or was on a diet	9418	0.92	0.8	1.05	0.19444	Not Significant	0.000909091	Not Significant
SSRI	Weight change	Both gained and lost some weight during this time	9418	1.02	0.86	1.23	0.787628	Not Significant	0.000909091	Not Significant
SSRI	Weight change	Gained weight	9418	1.06	0.93	1.22	0.36437	Not Significant	0.000909091	Not Significant
SSRI	Weight change	Lost weight (Reference)	9418	1	1	1	NA	Reference	0.000909091	Reference
SSRI	Number of episodes	Multiple	9418	1.15	0.99	1.34	0.0642673	Not Significant	0.000909091	Not Significant
SSRI	Number of episodes	Single (Reference)	9418	1	1	1	NA	Reference	0.000909091	Reference
SSRI	Depression related to trauma	No	9418	1.12	1.01	1.25	0.0362524	Significant	0.000909091	Not Significant
SSRI	Depression related to trauma	Yes (Reference)	9418	1	1	1	NA	Reference	0.000909091	Reference
SSRI	Family history of severe depression	Yes	9418	0.92	0.82	1.04	0.183944	Not Significant	0.000909091	Not Significant
SSRI	Family history of severe depression	No (Reference)	9418	1	1	1	NA	Reference	0.000909091	Reference
SENSITIVITY ANALYSES
Antidepressant	Predictor	term	N	OR	lowerCI	upperCI	p.value	Nominal significance (P < 0.05)	Correction:predictors	Significance_MTC (P < 0.0009)	Correction: predictors * outcomes	Significance_MTC (P < 0.0002)
SSRI cons	Age last episode (scaled)	Age last episode (scaled)	8727	0.95	0.89	1.02	0.160895	Not Significant	0.000909091	Not Significant	0.000151515	Not Significant
SSRI cons	Age first episode (scaled)	Age first episode (scaled)	8727	0.96	0.89	1.02	0.201747	Not Significant	0.000909091	Not Significant	0.000151515	Not Significant
SSRI cons	Brightening of mood	No	8727	1.23	1.07	1.41	0.00267461	Significant	0.000909091	Not Significant	0.000151515	Not Significant
SSRI cons	Brightening of mood	Yes (Reference)	8727	1	1	1	NA	Reference	0.000909091	Reference	0.000151515	Reference
SSRI cons	Difficulty coping with rejection and negative feedback	Yes, but no problems in work/social relationships	8727	0.81	0.69	0.95	0.0106605	Significant	0.000909091	Not Significant	0.000151515	Not Significant
SSRI cons	Difficulty coping with rejection and negative feedback	Yes, caused problems in work/social relationships	8727	1.17	1	1.37	0.0487802	Significant	0.000909091	Not Significant	0.000151515	Not Significant
SSRI cons	Difficulty coping with rejection and negative feedback	No, this does not sound like me (Reference)	8727	1	1	1	NA	Reference	0.000909091	Reference	0.000151515	Reference
SSRI cons	Feelings of guilt	No	8727	1.02	0.88	1.19	0.783603	Not Significant	0.000909091	Not Significant	0.000151515	Not Significant
SSRI cons	Feelings of guilt	Yes (Reference)	8727	1	1	1	NA	Reference	0.000909091	Reference	0.000151515	Reference
SSRI cons	Feelings of heavylimbs	Yes	8727	1.05	0.92	1.21	0.450257	Not Significant	0.000909091	Not Significant	0.000151515	Not Significant
SSRI cons	No (Reference)	No (Reference)	8727	1	1	1	NA	Reference	0.000909091	Reference	0.000151515	Reference
SSRI cons	Feelings of worthlessness	No	8727	0.91	0.77	1.08	0.286627	Significant	0.000909091	Not Significant	0.000151515	Not Significant
SSRI cons	Feelings of worthlessness	Yes (Reference)	8727	1	1	1	NA	Reference	0.000909091	Reference	0.000151515	Reference
SSRI cons	Impact roles	Not at all	8727	1.02	0.71	1.47	0.922417	Not Significant	0.000909091	Not Significant	0.000151515	Not Significant
SSRI cons	Impact roles	A little	8727	0.97	0.79	1.18	0.727323	Not Significant	0.000909091	Not Significant	0.000151515	Not Significant
SSRI cons	Impact roles	Somewhat	8727	0.89	0.77	1.02	0.0931536	Not Significant	0.000909091	Not Significant	0.000151515	Not Significant
SSRI cons	Impact roles	A lot (Reference)	8727	1	1	1	NA	Reference	0.000909091	Reference	0.000151515	Reference
SSRI cons	Duration	Less than a month	8727	1.25	0.96	1.63	0.0912519	Not Significant	0.000909091	Not Significant	0.000151515	Not Significant
SSRI cons	Duration	Over 3 months, but less than 6 months	8727	0.9	0.75	1.09	0.29578	Not Significant	0.000909091	Not Significant	0.000151515	Not Significant
SSRI cons	Duration	Over 6 months, but less than 12 months	8727	0.96	0.79	1.17	0.690908	Not Significant	0.000909091	Not Significant	0.000151515	Not Significant
SSRI cons	Duration	1 to 2 years	8727	1.12	0.91	1.37	0.303724	Not Significant	0.000909091	Not Significant	0.000151515	Not Significant
SSRI cons	Duration	Over 2 years	8727	1.89	1.57	2.27	1.33174e-11	Significant	0.000909091	Significant	0.000151515	Significant
SSRI cons	Duration	Between 1 and 3 months (Reference)	8727	1	1	1	NA	Reference	0.000909091	Reference	0.000151515	Reference
SSRI cons	Fraction of day affected	Less than half of the day	8727	0.78	0.57	1.07	0.122407	Not Significant	0.000909091	Not Significant	0.000151515	Not Significant
SSRI cons	Fraction of day affected	About half of the day	8727	1.16	0.95	1.41	0.155838	Not Significant	0.000909091	Not Significant	0.000151515	Not Significant
SSRI cons	Fraction of day affected	All day long	8727	0.94	0.81	1.08	0.378508	Not Significant	0.000909091	Not Significant	0.000151515	Not Significant
SSRI cons	Fraction of day affected	Most of the day (Reference)	8727	1	1	1	NA	Reference	0.000909091	Reference	0.000151515	Reference
SSRI cons	Thoughts of death	No	8727	0.87	0.76	0.99	0.0398397	NA	0.000909091	Not Significant	0.000151515	Not Significant
SSRI cons	Thoughts of death	Yes (Reference)	8727	1	1	1	NA	Reference	0.000909091	Reference	0.000151515	Reference
SSRI cons	Weight change	Stayed about the same or was on a diet	8727	1.06	0.91	1.23	0.465887	Not Significant	0.000909091	Not Significant	0.000151515	Not Significant
SSRI cons	Weight change	Both gained and lost some weight during this time	8727	1	0.81	1.25	0.974245	Not Significant	0.000909091	Not Significant	0.000151515	Not Significant
SSRI cons	Weight change	Gained weight	8727	1.1	0.94	1.29	0.241414	Not Significant	0.000909091	Not Significant	0.000151515	Not Significant
SSRI cons	Weight change	Lost weight (Reference)	8727	1	1	1	NA	Reference	0.000909091	Reference	0.000151515	Reference
SSRI cons	Number of episodes	Multiple	8727	0.96	0.81	1.13	0.604914	Not Significant	0.000909091	Not Significant	0.000151515	Not Significant
SSRI cons	Number of episodes	Single (Reference)	8727	1	1	1	NA	Reference	0.000909091	Reference	0.000151515	Reference
SSRI cons	Depression related to trauma	No	8727	1.07	0.94	1.21	0.323769	Not Significant	0.000909091	Not Significant	0.000151515	Not Significant
SSRI cons	Depression related to trauma	Yes (Reference)	8727	1	1	1	NA	Reference	0.000909091	Reference	0.000151515	Reference
SSRI cons	Family history of severe depression	Yes	8727	0.95	0.82	1.09	0.431507	Not Significant	0.000909091	Not Significant	0.000151515	Not Significant
SSRI cons	Family history of severe depression	No (Reference)	8727	1	1	1	NA	Reference	0.000909091	Reference	0.000151515	Reference
Citalopram	Age last episode (scaled)	Age last episode (scaled)	4147	0.91	0.83	1	0.0419315	Significant	0.000909091	Not Significant	0.000151515	Not Significant
Citalopram	Age first episode (scaled)	Age first episode (scaled)	4147	0.95	0.87	1.05	0.344967	Not Significant	0.000909091	Not Significant	0.000151515	Not Significant
Citalopram	Brightening of mood	No	4147	1.41	1.17	1.7	0.000303362	Significant	0.000909091	Significant	0.000151515	Not Significant
Citalopram	Brightening of mood	Yes (Reference)	4147	1	1	1	NA	Reference	0.000909091	Reference	0.000151515	Reference
Citalopram	Difficulty coping with rejection and negative feedback	Yes, but no problems in work/social relationships	4147	0.76	0.61	0.95	0.0159853	Significant	0.000909091	Not Significant	0.000151515	Not Significant
Citalopram	Difficulty coping with rejection and negative feedback	Yes, caused problems in work/social relationships	4147	1.11	0.9	1.37	0.32316	Not Significant	0.000909091	Not Significant	0.000151515	Not Significant
Citalopram	Difficulty coping with rejection and negative feedback	No, this does not sound like me (Reference)	4147	1	1	1	NA	Reference	0.000909091	Reference	0.000151515	Reference
Citalopram	Feelings of guilt	No	4147	0.91	0.74	1.12	0.368159	Not Significant	0.000909091	Not Significant	0.000151515	Not Significant
Citalopram	Feelings of guilt	Yes (Reference)	4147	1	1	1	NA	Reference	0.000909091	Reference	0.000151515	Reference
Citalopram	Feelings of heavylimbs	Yes	4147	1.2	1	1.43	0.0457626	Significant	0.000909091	Not Significant	0.000151515	Not Significant
Citalopram	No (Reference)	No (Reference)	4147	1	1	1	NA	Reference	0.000909091	Reference	0.000151515	Reference
Citalopram	Feelings of worthlessness	No	4147	0.95	0.75	1.21	0.676622	Not Significant	0.000909091	Not Significant	0.000151515	Not Significant
Citalopram	Feelings of worthlessness	Yes (Reference)	4147	1	1	1	NA	Reference	0.000909091	Reference	0.000151515	Reference
Citalopram	Impact roles	Not at all	4147	0.79	0.46	1.36	0.395778	Not Significant	0.000909091	Not Significant	0.000151515	Not Significant
Citalopram	Impact roles	A little	4147	0.94	0.71	1.23	0.639423	Not Significant	0.000909091	Not Significant	0.000151515	Not Significant
Citalopram	Impact roles	Somewhat	4147	0.88	0.73	1.07	0.200937	Not Significant	0.000909091	Not Significant	0.000151515	Not Significant
Citalopram	Impact roles	A lot (Reference)	4147	1	1	1	NA	Reference	0.000909091	Reference	0.000151515	Reference
Citalopram	Duration	Less than a month	4147	1.33	0.91	1.94	0.143181	Not Significant	0.000909091	Not Significant	0.000151515	Not Significant
Citalopram	Duration	Over 3 months, but less than 6 months	4147	1.22	0.94	1.58	0.135434	Not Significant	0.000909091	Not Significant	0.000151515	Not Significant
Citalopram	Duration	Over 6 months, but less than 12 months	4147	1.12	0.86	1.47	0.39746	Not Significant	0.000909091	Not Significant	0.000151515	Not Significant
Citalopram	Duration	1 to 2 years	4147	1.51	1.13	2.02	0.00488127	Significant	0.000909091	Not Significant	0.000151515	Not Significant
Citalopram	Duration	Over 2 years	4147	2.11	1.64	2.72	8.50276e-09	Significant	0.000909091	Significant	0.000151515	Significant
Citalopram	Duration	Between 1 and 3 months (Reference)	4147	1	1	1	NA	Reference	0.000909091	Reference	0.000151515	Reference
Citalopram	Fraction of day affected	Less than half of the day	4147	1.02	0.67	1.55	0.936235	Not Significant	0.000909091	Not Significant	0.000151515	Not Significant
Citalopram	Fraction of day affected	About half of the day	4147	1.33	1	1.77	0.047159	Significant	0.000909091	Not Significant	0.000151515	Not Significant
Citalopram	Fraction of day affected	All day long	4147	0.94	0.78	1.14	0.534685	Not Significant	0.000909091	Not Significant	0.000151515	Not Significant
Citalopram	Fraction of day affected	Most of the day (Reference)	4147	1	1	1	NA	Reference	0.000909091	Reference	0.000151515	Reference
Citalopram	Thoughts of death	No	4147	0.88	0.74	1.06	0.176857	Not Significant	0.000909091	Not Significant	0.000151515	Not Significant
Citalopram	Yes (Reference)	Yes (Reference)	4147	1	1	1	NA	Reference	0.000909091	Reference	0.000151515	Reference
Citalopram	Weight change	Stayed about the same or was on a diet	4147	0.88	0.71	1.09	0.255684	Not Significant	0.000909091	Not Significant	0.000151515	Not Significant
Citalopram	Weight change	Both gained and lost some weight during this time	4147	1.23	0.94	1.61	0.12752	Not Significant	0.000909091	Not Significant	0.000151515	Not Significant
Citalopram	Weight change	Gained weight	4147	0.93	0.75	1.15	0.490391	Not Significant	0.000909091	Not Significant	0.000151515	Not Significant
Citalopram	Weight change	Lost weight (Reference)	4147	1	1	1	NA	Reference	0.000909091	Reference	0.000151515	Reference
Citalopram	Number of episodes	Multiple	4147	0.93	0.73	1.2	0.589647	Not Significant	0.000909091	Not Significant	0.000151515	Not Significant
Citalopram	Number of episodes	Single (Reference)	4147	1	1	1	NA	Reference	0.000909091	Reference	0.000151515	Reference
Citalopram	Depression related to trauma	No	4147	1.08	0.91	1.28	0.391344	Not Significant	0.000909091	Not Significant	0.000151515	Not Significant
Citalopram	Depression related to trauma	Yes (Reference)	4147	1	1	1	NA	Reference	0.000909091	Reference	0.000151515	Reference
Citalopram	Family history of severe depression	Yes	4147	0.93	0.78	1.12	0.447706	Not Significant	0.000909091	Not Significant	0.000151515	Not Significant
Citalopram	Family history of severe depression	No (Reference)	4147	1	1	1	NA	Reference	0.000909091	Reference	0.000151515	Reference
Fluoxetine	Age last episode (scaled)	Age last episode (scaled)	3993	0.95	0.87	1.05	0.336462	Not Significant	0.000909091	Not Significant	0.000151515	Not Significant
Fluoxetine	Age first episode (scaled)	Age first episode (scaled)	3993	0.99	0.9	1.08	0.763414	Not Significant	0.000909091	Not Significant	0.000151515	Not Significant
Fluoxetine	Brightening of mood	No	3993	1.38	1.16	1.65	0.000344471	Significant	0.000909091	Significant	0.000151515	Not Significant
Fluoxetine	Brightening of mood	Yes (Reference)	3993	1	1	1	NA	Reference	0.000909091	Reference	0.000151515	Reference
Fluoxetine	Difficulty coping with rejection and negative feedback	Yes, but no problems in work/social relationships	3993	0.82	0.66	1	0.0552595	Not Significant	0.000909091	Not Significant	0.000151515	Not Significant
Fluoxetine	Difficulty coping with rejection and negative feedback	Yes, caused problems in work/social relationships	3993	0.96	0.78	1.17	0.66929	Not Significant	0.000909091	Not Significant	0.000151515	Not Significant
Fluoxetine	Difficulty coping with rejection and negative feedback	No, this does not sound like me (Reference)	3993	1	1	1	NA	Reference	0.000909091	Reference	0.000151515	Reference
Fluoxetine	Feelings of guilt	No	3993	1.01	0.83	1.22	0.949103	Not Significant	0.000909091	Not Significant	0.000151515	Not Significant
Fluoxetine	Feelings of guilt	Yes (Reference)	3993	1	1	1	NA	Reference	0.000909091	Reference	0.000151515	Reference
Fluoxetine	Feelings of heavylimbs	Yes	3993	1.01	0.85	1.19	0.931132	Not Significant	0.000909091	Not Significant	0.000151515	Not Significant
Fluoxetine	No (Reference)	No (Reference)	3993	1	1	1	NA	Reference	0.000909091	Reference	0.000151515	Reference
Fluoxetine	Feelings of worthlessness	No	3993	0.89	0.71	1.12	0.324116	Not Significant	0.000909091	Not Significant	0.000151515	Not Significant
Fluoxetine	Feelings of worthlessness	Yes (Reference)	3993	1	1	1	NA	Reference	0.000909091	Reference	0.000151515	Reference
Fluoxetine	Impact roles	Not at all	3993	0.92	0.54	1.57	0.76468	Not Significant	0.000909091	Not Significant	0.000151515	Not Significant
Fluoxetine	Impact roles	A little	3993	0.88	0.68	1.15	0.346588	Not Significant	0.000909091	Not Significant	0.000151515	Not Significant
Fluoxetine	Impact roles	Somewhat	3993	0.76	0.63	0.92	0.00390319	Significant	0.000909091	Not Significant	0.000151515	Not Significant
Fluoxetine	Impact roles	A lot (Reference)	3993	1	1	1	NA	Reference	0.000909091	Reference	0.000151515	Reference
Fluoxetine	Duration	Less than a month	3993	1.49	1.05	2.11	0.0242192	Significant	0.000909091	Not Significant	0.000151515	Not Significant
Fluoxetine	Duration	Over 3 months, but less than 6 months	3993	0.88	0.68	1.12	0.289599	Not Significant	0.000909091	Not Significant	0.000151515	Not Significant
Fluoxetine	Duration	Over 6 months, but less than 12 months	3993	1.06	0.83	1.36	0.639624	Not Significant	0.000909091	Not Significant	0.000151515	Not Significant
Fluoxetine	Duration	1 to 2 years	3993	1.04	0.79	1.35	0.792676	Not Significant	0.000909091	Not Significant	0.000151515	Not Significant
Fluoxetine	Duration	Over 2 years	3993	1.65	1.3	2.1	4.28901e-05	Significant	0.000909091	Significant	0.000151515	Significant
Fluoxetine	Duration	Between 1 and 3 months (Reference)	3993	1	1	1	NA	Reference	0.000909091	Reference	0.000151515	Reference
Fluoxetine	Fraction of day affected	Less than half of the day	3993	0.82	0.51	1.31	0.403278	Not Significant	0.000909091	Not Significant	0.000151515	Not Significant
Fluoxetine	Fraction of day affected	About half of the day	3993	1.03	0.77	1.36	0.859365	Not Significant	0.000909091	Not Significant	0.000151515	Not Significant
Fluoxetine	Fraction of day affected	All day long	3993	1.05	0.88	1.26	0.563763	Not Significant	0.000909091	Not Significant	0.000151515	Not Significant
Fluoxetine	Fraction of day affected	Most of the day (Reference)	3993	1	1	1	NA	Reference	0.000909091	Reference	0.000151515	Reference
Fluoxetine	Thoughts of death	No	3993	0.9	0.76	1.06	0.209462	Not Significant	0.000909091	Not Significant	0.000151515	Not Significant
Fluoxetine	Thoughts of death	Yes (Reference)	3993	1	1	1	NA	Reference	0.000909091	Reference	0.000151515	Reference
Fluoxetine	Weight change	Stayed about the same or was on a diet	3993	0.99	0.8	1.21	0.887604	Not Significant	0.000909091	Not Significant	0.000151515	Not Significant
Fluoxetine	Weight change	Both gained and lost some weight during this time	3993	1.12	0.86	1.46	0.407046	Not Significant	0.000909091	Not Significant	0.000151515	Not Significant
Fluoxetine	Weight change	Gained weight	3993	1.18	0.97	1.44	0.099678	Not Significant	0.000909091	Not Significant	0.000151515	Not Significant
Fluoxetine	Weight change	Lost weight (Reference)	3993	1	1	1	NA	Reference	0.000909091	Reference	0.000151515	Reference
Fluoxetine	Number of episodes	Multiple	3993	1.24	0.97	1.57	0.0818641	Not Significant	0.000909091	Not Significant	0.000151515	Not Significant
Fluoxetine	Number of episodes	Single (Reference)	3993	1	1	1	NA	Reference	0.000909091	Reference	0.000151515	Reference
Fluoxetine	Depression related to trauma	No	3993	1.13	0.96	1.32	0.153261	Not Significant	0.000909091	Not Significant	0.000151515	Not Significant
Fluoxetine	Depression related to trauma	Yes (Reference)	3993	1	1	1	NA	Reference	0.000909091	Reference	0.000151515	Reference
Fluoxetine	Family history of severe depression	Yes	3993	1.05	0.88	1.24	0.60256	Not Significant	0.000909091	Not Significant	0.000151515	Not Significant
Fluoxetine	Family history of severe depression	No (Reference)	3993	1	1	1	NA	Reference	0.000909091	Reference	0.000151515	Reference
Paroxetine	Age last episode (scaled)	Age last episode (scaled)	1123	1	0.81	1.22	0.980803	Not Significant	0.000909091	Not Significant	0.000151515	Not Significant
Paroxetine	Age first episode (scaled)	Age first episode (scaled)	1123	0.99	0.82	1.2	0.948195	Not Significant	0.000909091	Not Significant	0.000151515	Not Significant
Paroxetine	Brightening of mood	No	1123	1.55	1.11	2.16	0.00974558	Not Significant	0.000909091	Not Significant	0.000151515	Not Significant
Paroxetine	Brightening of mood	Yes (Reference)	1123	1	1	1	NA	Reference	0.000909091	Reference	0.000151515	Reference
Paroxetine	Difficulty coping with rejection and negative feedback	Yes, but no problems in work/social relationships	1123	0.91	0.61	1.36	0.647087	Not Significant	0.000909091	Not Significant	0.000151515	Not Significant
Paroxetine	Difficulty coping with rejection and negative feedback	Yes, caused problems in work/social relationships	1123	1.58	1.08	2.3	0.018944	Significant	0.000909091	Not Significant	0.000151515	Not Significant
Paroxetine	Difficulty coping with rejection and negative feedback	No, this does not sound like me (Reference)	1123	1	1	1	NA	Reference	0.000909091	Reference	0.000151515	Reference
Paroxetine	Feelings of guilt	No	1123	0.88	0.61	1.28	0.507926	Not Significant	0.000909091	Not Significant	0.000151515	Not Significant
Paroxetine	Feelings of guilt	Yes (Reference)	1123	1	1	1	NA	Reference	0.000909091	Reference	0.000151515	Reference
Paroxetine	Feelings of heavylimbs	Yes	1123	1.15	0.83	1.6	0.398493	Not Significant	0.000909091	Not Significant	0.000151515	Not Significant
Paroxetine	No (Reference)	No (Reference)	1123	1	1	1	NA	Reference	0.000909091	Reference	0.000151515	Reference
Paroxetine	Feelings of worthlessness	No	1123	1.34	0.89	2.04	0.164714	Not Significant	0.000909091	Not Significant	0.000151515	Not Significant
Paroxetine	Feelings of worthlessness	Yes (Reference)	1123	1	1	1	NA	Reference	0.000909091	Reference	0.000151515	Reference
Paroxetine	Impact roles	Not at all	1123	0.92	0.31	2.71	0.882803	Not Significant	0.000909091	Not Significant	0.000151515	Not Significant
Paroxetine	Impact roles	A little	1123	1.3	0.77	2.19	0.322507	Not Significant	0.000909091	Not Significant	0.000151515	Not Significant
Paroxetine	Impact roles	Somewhat	1123	1	0.71	1.42	0.990062	Not Significant	0.000909091	Not Significant	0.000151515	Not Significant
Paroxetine	Impact roles	A lot (Reference)	1123	1	1	1	NA	Reference	0.000909091	Reference	0.000151515	Reference
Paroxetine	Duration	Less than a month	1123	0.89	0.43	1.88	0.769893	Not Significant	0.000909091	Not Significant	0.000151515	Not Significant
Paroxetine	Duration	Over 3 months, but less than 6 months	1123	1.17	0.73	1.87	0.522457	Not Significant	0.000909091	Not Significant	0.000151515	Not Significant
Paroxetine	Duration	Over 6 months, but less than 12 months	1123	1.09	0.66	1.79	0.737552	Not Significant	0.000909091	Not Significant	0.000151515	Not Significant
Paroxetine	Duration	1 to 2 years	1123	1.13	0.67	1.9	0.637616	Not Significant	0.000909091	Not Significant	0.000151515	Not Significant
Paroxetine	Duration	Over 2 years	1123	2.43	1.55	3.81	0.000102424	Significant	0.000909091	Significant	0.000151515	Significant
Paroxetine	Duration	Between 1 and 3 months (Reference)	1123	1	1	1	NA	Reference	0.000909091	Reference	0.000151515	Reference
Paroxetine	Fraction of day affected	Less than half of the day	1123	0.48	0.16	1.43	0.186668	Not Significant	0.000909091	Not Significant	0.000151515	Not Significant
Paroxetine	Fraction of day affected	About half of the day	1123	0.86	0.49	1.52	0.599499	Not Significant	0.000909091	Not Significant	0.000151515	Not Significant
Paroxetine	Fraction of day affected	All day long	1123	1.1	0.79	1.52	0.571535	Not Significant	0.000909091	Not Significant	0.000151515	Not Significant
Paroxetine	Fraction of day affected	Most of the day (Reference)	1123	1	1	1	NA	Reference	0.000909091	Reference	0.000151515	Reference
Paroxetine	Thoughts of death	No	1123	0.87	0.62	1.21	0.397623	Not Significant	0.000909091	Not Significant	0.000151515	Not Significant
Paroxetine	Thoughts of death	Yes (Reference)	1123	1	1	1	NA	Reference	0.000909091	Reference	0.000151515	Reference
Paroxetine	Weight change	Stayed about the same or was on a diet	1123	1.19	0.83	1.7	0.356602	Not Significant	0.000909091	Not Significant	0.000151515	Not Significant
Paroxetine	Weight change	Both gained and lost some weight during this time	1123	1.09	0.65	1.83	0.737418	Not Significant	0.000909091	Not Significant	0.000151515	Not Significant
Paroxetine	Weight change	Gained weight	1123	0.97	0.64	1.46	0.866303	Not Significant	0.000909091	Not Significant	0.000151515	Not Significant
Paroxetine	Weight change	Lost weight (Reference)	1123	1	1	1	NA	Reference	0.000909091	Reference	0.000151515	Reference
Paroxetine	Number of episodes	Multiple	1123	1.19	0.74	1.91	0.473287	Not Significant	0.000909091	Not Significant	0.000151515	Not Significant
Paroxetine	Number of episodes	Single (Reference)	1123	1	1	1	NA	Reference	0.000909091	Reference	0.000151515	Reference
Paroxetine	Depression related to trauma	No	1123	1.17	0.87	1.59	0.297355	Not Significant	0.000909091	Not Significant	0.000151515	Not Significant
Paroxetine	Depression related to trauma	Yes (Reference)	1123	1	1	1	NA	Reference	0.000909091	Reference	0.000151515	Reference
Paroxetine	Family history of severe depression	Yes	1123	0.8	0.58	1.1	0.167152	Not Significant	0.000909091	Not Significant	0.000151515	Not Significant
Paroxetine	Family history of severe depression	No (Reference)	1123	1	1	1	NA	Reference	0.000909091	Reference	0.000151515	Reference
Sertraline	Age last episode (scaled)	Age last episode (scaled)	2960	0.97	0.88	1.07	0.509038	Not Significant	0.000909091	Not Significant	0.000151515	Not Significant
Sertraline	Age first episode (scaled)	Age first episode (scaled)	2960	0.98	0.88	1.09	0.726226	Not Significant	0.000909091	Not Significant	0.000151515	Not Significant
Sertraline	Brightening of mood	No	2960	1.3	1.06	1.6	0.0125691	Significant	0.000909091	Not Significant	0.000151515	Not Significant
Sertraline	Brightening of mood	Yes (Reference)	2960	0.92	0.72	1.18	0.505071	Not Significant	0.000909091	Not Significant	0.000151515	Not Significant
Sertraline	Difficulty coping with rejection and negative feedback	Yes, but no problems in work/social relationships	2960	1.18	0.93	1.5	0.169722	Not Significant	0.000909091	Not Significant	0.000151515	Not Significant
Sertraline	Difficulty coping with rejection and negative feedback	Yes, caused problems in work/social relationships	2960	1	1	1	NA	Reference	0.000909091	Reference	0.000151515	Reference
Sertraline	Difficulty coping with rejection and negative feedback	No, this does not sound like me (Reference)	2960	1.36	1.08	1.71	0.00982274	Significant	0.000909091	Not Significant	0.000151515	Not Significant
Sertraline	Feelings of guilt	No	2960	1	1	1	NA	Reference	0.000909091	Reference	0.000151515	Reference
Sertraline	Feelings of guilt	Yes (Reference)	2960	1.31	1.08	1.59	0.00681432	Significant	0.000909091	Not Significant	0.000151515	Not Significant
Sertraline	Feelings of heavylimbs	Yes	2960	1	1	1	NA	Reference	0.000909091	Reference	0.000151515	Reference
Sertraline	No (Reference)	No (Reference)	2960	0.73	0.56	0.95	0.0174913	Significant	0.000909091	Not Significant	0.000151515	Not Significant
Sertraline	Feelings of worthlessness	No	2960	1	1	1	NA	Reference	0.000909091	Reference	0.000151515	Reference
Sertraline	Feelings of worthlessness	Yes (Reference)	2960	0.85	0.48	1.49	0.564605	Not Significant	0.000909091	Not Significant	0.000151515	Not Significant
Sertraline	Impact roles	Not at all	2960	1	0.74	1.36	0.994475	Not Significant	0.000909091	Not Significant	0.000151515	Not Significant
Sertraline	Impact roles	A little	2960	0.95	0.76	1.17	0.606417	Not Significant	0.000909091	Not Significant	0.000151515	Not Significant
Sertraline	Impact roles	Somewhat	2960	1	1	1	NA	Reference	0.000909091	Reference	0.000151515	Reference
Sertraline	Impact roles	A lot (Reference)	2960	1.05	0.66	1.67	0.84405	Not Significant	0.000909091	Not Significant	0.000151515	Not Significant
Sertraline	Duration	Less than a month	2960	0.94	0.69	1.27	0.666693	Not Significant	0.000909091	Not Significant	0.000151515	Not Significant
Sertraline	Duration	Over 3 months, but less than 6 months	2960	1.04	0.77	1.4	0.811764	Not Significant	0.000909091	Not Significant	0.000151515	Not Significant
Sertraline	Duration	Over 6 months, but less than 12 months	2960	1.18	0.86	1.62	0.3142	Not Significant	0.000909091	Not Significant	0.000151515	Not Significant
Sertraline	Duration	1 to 2 years	2960	1.97	1.49	2.61	1.68441e-06	Significant	0.000909091	Significant	0.000151515	Significant
Sertraline	Duration	Over 2 years	2960	1	1	1	NA	Reference	0.000909091	Reference	0.000151515	Reference
Sertraline	Duration	Between 1 and 3 months (Reference)	2960	0.98	0.61	1.57	0.926857	Not Significant	0.000909091	Not Significant	0.000151515	Not Significant
Sertraline	Fraction of day affected	Less than half of the day	2960	0.9	0.64	1.25	0.531762	Not Significant	0.000909091	Not Significant	0.000151515	Not Significant
Sertraline	Fraction of day affected	About half of the day	2960	0.88	0.71	1.09	0.234131	Not Significant	0.000909091	Not Significant	0.000151515	Not Significant
Sertraline	Fraction of day affected	All day long	2960	1	1	1	NA	Reference	0.000909091	Reference	0.000151515	Reference
Sertraline	Fraction of day affected	Most of the day (Reference)	2960	0.8	0.65	0.98	0.035361	Significant	0.000909091	Not Significant	0.000151515	Not Significant
Sertraline	Thoughts of death	No	2960	1	1	1	NA	Reference	0.000909091	Reference	0.000151515	Reference
Sertraline	Thoughts of death	Yes (Reference)	2960	0.95	0.75	1.21	0.689506	Not Significant	0.000909091	Not Significant	0.000151515	Not Significant
Sertraline	Weight change	Stayed about the same or was on a diet	2960	0.71	0.52	0.99	0.0402387	Significant	0.000909091	Not Significant	0.000151515	Not Significant
Sertraline	Weight change	Both gained and lost some weight during this time	2960	0.91	0.72	1.16	0.454532	Not Significant	0.000909091	Not Significant	0.000151515	Not Significant
Sertraline	Weight change	Gained weight	2960	1	1	1	NA	Reference	0.000909091	Reference	0.000151515	Reference
Sertraline	Weight change	Lost weight (Reference)	2960	1.11	0.84	1.47	0.467625	Not Significant	0.000909091	Not Significant	0.000151515	Not Significant
Sertraline	Number of episodes	Multiple	2960	1	1	1	NA	Reference	0.000909091	Reference	0.000151515	Reference
Sertraline	Number of episodes	Single (Reference)	2960	1.05	0.87	1.27	0.611863	Not Significant	0.000909091	Not Significant	0.000151515	Not Significant
Sertraline	Depression related to trauma	No	2960	1	1	1	NA	Reference	0.000909091	Reference	0.000151515	Reference
Sertraline	Depression related to trauma	Yes (Reference)	2960	0.76	0.61	0.95	0.0134764	Significant	0.000909091	Not Significant	0.000151515	Not Significant
Sertraline	Family history of severe depression	Yes	2960	1	1	1	NA	Reference	0.000909091	Reference	0.000151515	Reference
Sertraline	Family history of severe depression	No (Reference)	2960	1	1	1	NA	Reference	0.000909091	Reference	0.000151515	Reference
Table S4: Multivariable analysis assessing clinical variables associated with self-reported antidepressant response in a subsample of the UK Biobank. Odds ratios, 95% confidence intervals and p-values estimated from regression analyses of antidepressant non-response outcomes.

## Sheet: S5. CYP2C19_assoc
Antipressant	Metaboliser status	N (Yes)	N (No)	OR	lowerCI	upperCI	p.value	FullR2	NullR2	R2_diff	R2_diff%	MTC Significance (P<0.05)	Stringent MTC significance (P <0.008)	Correction: predictors * outcomes	Significance_MTC (P < 0.0002)
SSRI	Poor	333	110	1.31339	1.04841	1.64534	0.0177282	0.0202124	0.0196339	0.00057851	0.00057851	Significant	Not Significant	0.000151515	Not Significant
SSRI	Intermediate	3959	984	0.979443	0.894714	1.0722	0.65275	0.0202124	0.0196339	0.00057851	0.00057851	Not Significant	Not Significant	0.000151515	Not Significant
SSRI	Rapid	4108	1047	0.99628	0.911468	1.08898	0.934569	0.0202124	0.0196339	0.00057851	0.00057851	Not Significant	Not Significant	0.000151515	Not Significant
SSRI	Ultrarapid	728	202	1.09649	0.927546	1.2962	0.280596	0.0202124	0.0196339	0.00057851	0.00057851	Not Significant	Not Significant	0.000151515	Not Significant
SSRI	Normal (reference)	5983	1524	1	1	1	NA	0.0202124	0.0196339	0.00057851	0.00057851	NA	NA	NA	NA
SSRI conservative	Poor	333	78	1.41427	1.09217	1.83137	0.00857369	0.0199486	0.0191187	0.000829904	0.000829904	Significant	Not Significant	0.000151515	Not Significant
SSRI conservative	Intermediate	3959	637	0.96915	0.869885	1.07974	0.569777	0.0199486	0.0191187	0.000829904	0.000829904	Not Significant	Not Significant	0.000151515	Not Significant
SSRI conservative	Rapid	4108	698	1.0136	0.912167	1.12631	0.801769	0.0199486	0.0191187	0.000829904	0.000829904	Not Significant	Not Significant	0.000151515	Not Significant
SSRI conservative	Ultrarapid	728	134	1.11449	0.914455	1.35828	0.282838	0.0199486	0.0191187	0.000829904	0.000829904	Not Significant	Not Significant	0.000151515	Not Significant
SSRI conservative	Normal (reference)	5983	1001	1	1	1	NA	0.0199486	0.0191187	0.000829904	0.000829904	NA	NA	NA	NA
Citalopram	Poor	162	35	1.05576	0.718725	1.55084	0.782109	0.0346383	0.0344978	0.000140491	0.000140491	Not Significant	Not Significant	0.000151515	Not Significant
Citalopram	Intermediate	1774	369	0.994195	0.858025	1.15198	0.938251	0.0346383	0.0344978	0.000140491	0.000140491	Not Significant	Not Significant	0.000151515	Not Significant
Citalopram	Rapid	1804	358	0.945735	0.815417	1.09688	0.460781	0.0346383	0.0344978	0.000140491	0.000140491	Not Significant	Not Significant	0.000151515	Not Significant
Citalopram	Ultrarapid	319	72	1.08818	0.825075	1.4352	0.549553	0.0346383	0.0344978	0.000140491	0.000140491	Not Significant	Not Significant	0.000151515	Not Significant
Citalopram	Normal (reference)	2672	553	1	1	1	NA	0.0346383	0.0344978	0.000140491	0.000140491	NA	NA	NA	NA
Fluoxetine	Poor	140	57	1.42076	1.02498	1.96936	0.0350197	0.0383984	0.0360139	0.00238451	0.00238451	Significant	Not Significant	0.000151515	Not Significant
Fluoxetine	Intermediate	1716	428	0.865791	0.755223	0.992548	0.0387054	0.0383984	0.0360139	0.00238451	0.00238451	Significant	Not Significant	0.000151515	Not Significant
Fluoxetine	Rapid	1764	483	0.954292	0.83557	1.08988	0.490053	0.0383984	0.0360139	0.00238451	0.00238451	Not Significant	Not Significant	0.000151515	Not Significant
Fluoxetine	Ultrarapid	294	99	1.16297	0.908007	1.48951	0.231814	0.0383984	0.0360139	0.00238451	0.00238451	Not Significant	Not Significant	0.000151515	Not Significant
Fluoxetine	Normal (reference)	2533	725	1	1	1	NA	0.0383984	0.0360139	0.00238451	0.00238451	NA	NA	NA	NA
Paroxetine	Poor	34	13	1.37503	0.678617	2.78611	0.376732	0.095683	0.0891726	0.00651034	0.00651034	Not Significant	Not Significant	0.000151515	Not Significant
Paroxetine	Intermediate	467	117	0.843066	0.642111	1.10691	0.219133	0.095683	0.0891726	0.00651034	0.00651034	Not Significant	Not Significant	0.000151515	Not Significant
Paroxetine	Rapid	478	159	1.13955	0.883052	1.47056	0.315344	0.095683	0.0891726	0.00651034	0.00651034	Not Significant	Not Significant	0.000151515	Not Significant
Paroxetine	Ultrarapid	75	36	1.69692	1.07592	2.67636	0.0229183	0.095683	0.0891726	0.00651034	0.00651034	Significant	Not Significant	0.000151515	Not Significant
Paroxetine	Normal (reference)	656	197	1	1	1	NA	0.095683	0.0891726	0.00651034	0.00651034	NA	NA	NA	NA
Sertraline	Poor	96	32	1.33355	0.871748	2.03998	0.184456	0.0443759	0.0425404	0.00183549	0.00183549	Not Significant	Not Significant	0.000151515	Not Significant
Sertraline	Intermediate	1193	287	0.924254	0.781055	1.09371	0.359092	0.0443759	0.0425404	0.00183549	0.00183549	Not Significant	Not Significant	0.000151515	Not Significant
Sertraline	Rapid	1213	323	1.04119	0.883936	1.22642	0.628975	0.0443759	0.0425404	0.00183549	0.00183549	Not Significant	Not Significant	0.000151515	Not Significant
Sertraline	Ultrarapid	247	46	0.745096	0.531483	1.04456	0.0878111	0.0443759	0.0425404	0.00183549	0.00183549	Not Significant	Not Significant	0.000151515	Not Significant
Sertraline	Normal (reference)	1804	466	1	1	1	NA	0.0443759	0.0425404	0.00183549	0.00183549	NA	NA	NA	NA
Table S5: CYP2C19 metaboliser status associated with self-reported antidepressant response in a subsample of the UK Biobank. Odds ratios, 95% confidence intervals and p-values estimated from regression analyses of antidepressant non-response outcomes.

## Sheet: S6. PGS_assoc
Antidepressant	PGS	N (Yes)	N (No)	OR	lowerCI	upperCI	p.value	FullR2	NullR2	R2_diff	R2_diff%	Nominal Significance	MTC Significance (P<0.007)	Stringent MTC significance (P <0.001)	Correction: predictors * outcomes	Significance_MTC (P < 0.0002)
SSRI	DEPR	15192	3889	1.07858	1.0407	1.11785	3.3738e-05	0.0212911	0.019666	0.00162505	0.00162505	Significant	Significant	Significant	0.000151515	Significant
SSRI	ADHD	15192	3889	1.06196	1.02441	1.10088	0.0010638	0.020757	0.019666	0.00109097	0.00109097	Significant	Significant	Significant	0.000151515	Not Significant
SSRI	AUTI	15192	3889	1.05019	1.01321	1.08853	0.00741634	0.0204653	0.019666	0.00079928	0.00079928	Significant	Not Significant	Not Significant	0.000151515	Not Significant
SSRI	BIPO	15192	3889	1.0435	1.00657	1.0818	0.0205559	0.0203166	0.019666	0.000650526	0.000650526	Significant	Not Significant	Not Significant	0.000151515	Not Significant
SSRI	SCHI	15192	3889	1.0602	1.02256	1.09922	0.00152598	0.0207023	0.019666	0.00103631	0.00103631	Significant	Significant	Not Significant	0.000151515	Not Significant
SSRI	ADnorem	15192	3889	0.971896	0.937752	1.00728	0.118219	0.020076	0.019666	0.000409958	0.000409958	Not Significant	Not Significant	Not Significant	0.000151515	Not Significant
SSRI	ADperc	15192	3889	0.982276	0.947779	1.01803	0.326892	0.0199542	0.019666	0.000288204	0.000288204	Not Significant	Not Significant	Not Significant	0.000151515	Not Significant
SSRI cons	DEPR	15192	2565	1.07922	1.03428	1.12612	0.000442912	0.0208102	0.0191648	0.0016454	0.0016454	Significant	Significant	Significant	0.000151515	Not Significant
SSRI cons	ADHD	15192	2565	1.08907	1.0434	1.13675	9.4822e-05	0.0211008	0.0191648	0.00193598	0.00193598	Significant	Significant	Significant	0.000151515	Significant
SSRI cons	AUTI	15192	2565	1.04487	1.00135	1.09027	0.0431464	0.0199821	0.0191648	0.000817268	0.000817268	Significant	Not Significant	Not Significant	0.000151515	Not Significant
SSRI cons	BIPO	15192	2565	1.04789	1.004	1.09371	0.0321393	0.0200323	0.0191648	0.000867499	0.000867499	Significant	Not Significant	Not Significant	0.000151515	Not Significant
SSRI cons	SCHI	15192	2565	1.07514	1.02985	1.12241	0.000968141	0.0206645	0.0191648	0.00149964	0.00149964	Significant	Significant	Significant	0.000151515	Not Significant
SSRI cons	ADnorem	15192	2565	0.974032	0.933605	1.01621	0.223774	0.0197203	0.0191648	0.00055546	0.00055546	Not Significant	Not Significant	Not Significant	0.000151515	Not Significant
SSRI cons	ADperc	15192	2565	0.970515	0.930067	1.01272	0.168218	0.0197623	0.0191648	0.000597481	0.000597481	Not Significant	Not Significant	Not Significant	0.000151515	Not Significant
Citalopram	DEPR	6766	1397	1.06189	1.00146	1.12596	0.0445402	0.0346646	0.034768	-0.000103349	-0.000103349	Significant	Not Significant	Not Significant	0.000151515	Not Significant
Citalopram	ADHD	6766	1397	1.04407	0.984492	1.10726	0.150251	0.0342657	0.034768	-0.00050227	-0.00050227	Not Significant	Not Significant	Not Significant	0.000151515	Not Significant
Citalopram	AUTI	6766	1397	1.02449	0.965085	1.08756	0.427222	0.033974	0.034768	-0.00079403	-0.00079403	Not Significant	Not Significant	Not Significant	0.000151515	Not Significant
Citalopram	BIPO	6766	1397	1.06948	1.00783	1.13491	0.0265974	0.0348429	0.034768	7.4906e-05	7.4906e-05	Significant	Not Significant	Not Significant	0.000151515	Not Significant
Citalopram	SCHI	6766	1397	1.05167	0.991213	1.11581	0.095356	0.0344102	0.034768	-0.000357783	-0.000357783	Not Significant	Not Significant	Not Significant	0.000151515	Not Significant
Citalopram	ADnorem	6766	1397	0.995119	0.938491	1.05516	0.869975	0.0338517	0.034768	-0.000916316	-0.000916316	Not Significant	Not Significant	Not Significant	0.000151515	Not Significant
Citalopram	ADperc	6766	1397	0.967357	0.912071	1.02599	0.269027	0.0340938	0.034768	-0.000674159	-0.000674159	Not Significant	Not Significant	Not Significant	0.000151515	Not Significant
Fluoxetine	DEPR	6490	1806	1.06499	1.00921	1.12385	0.0217795	0.0378205	0.0359657	0.00185478	0.00185478	Significant	Not Significant	Not Significant	0.000151515	Not Significant
Fluoxetine	ADHD	6490	1806	1.07819	1.02111	1.13845	0.006667	0.0382052	0.0359657	0.0022395	0.0022395	Significant	Significant	Not Significant	0.000151515	Not Significant
Fluoxetine	AUTI	6490	1806	1.04408	0.989504	1.10167	0.115301	0.03731	0.0359657	0.00134431	0.00134431	Not Significant	Not Significant	Not Significant	0.000151515	Not Significant
Fluoxetine	BIPO	6490	1806	1.07121	1.0148	1.13074	0.0126877	0.037995	0.0359657	0.00202928	0.00202928	Significant	Not Significant	Not Significant	0.000151515	Not Significant
Fluoxetine	SCHI	6490	1806	1.05095	0.995563	1.10942	0.0720144	0.0374487	0.0359657	0.00148298	0.00148298	Not Significant	Not Significant	Not Significant	0.000151515	Not Significant
Fluoxetine	ADnorem	6490	1806	0.92537	0.876813	0.976617	0.00479638	0.0383147	0.0359657	0.00234896	0.00234896	Significant	Significant	Not Significant	0.000151515	Not Significant
Fluoxetine	ADperc	6490	1806	0.973718	0.92348	1.02669	0.324395	0.0370333	0.0359657	0.00106764	0.00106764	Not Significant	Not Significant	Not Significant	0.000151515	Not Significant
Paroxetine	DEPR	1720	525	1.09001	0.981953	1.20997	0.105642	0.096214	0.0897152	0.00649882	0.00649882	Not Significant	Not Significant	Not Significant	0.000151515	Not Significant
Paroxetine	ADHD	1720	525	1.1093	0.998276	1.23266	0.0538643	0.0969186	0.0897152	0.00720341	0.00720341	Not Significant	Not Significant	Not Significant	0.000151515	Not Significant
Paroxetine	AUTI	1720	525	1.00683	0.906347	1.11844	0.899086	0.0945478	0.0897152	0.00483255	0.00483255	Not Significant	Not Significant	Not Significant	0.000151515	Not Significant
Paroxetine	BIPO	1720	525	0.958201	0.861583	1.06565	0.43106	0.0949342	0.0897152	0.00521897	0.00521897	Not Significant	Not Significant	Not Significant	0.000151515	Not Significant
Paroxetine	SCHI	1720	525	1.06905	0.959904	1.1906	0.224293	0.0954818	0.0897152	0.00576656	0.00576656	Not Significant	Not Significant	Not Significant	0.000151515	Not Significant
Paroxetine	ADnorem	1720	525	0.969	0.872316	1.0764	0.557067	0.094758	0.0897152	0.00504273	0.00504273	Not Significant	Not Significant	Not Significant	0.000151515	Not Significant
Paroxetine	ADperc	1720	525	0.974817	0.875762	1.08508	0.640848	0.0946766	0.0897152	0.00496142	0.00496142	Not Significant	Not Significant	Not Significant	0.000151515	Not Significant
Sertraline	DEPR	4573	1160	1.08573	1.01589	1.16037	0.0153224	0.0455363	0.041802	0.00373433	0.00373433	Significant	Not Significant	Not Significant	0.000151515	Not Significant
Sertraline	ADHD	4573	1160	1.08426	1.01454	1.15878	0.0170484	0.0454852	0.041802	0.00368316	0.00368316	Significant	Not Significant	Not Significant	0.000151515	Not Significant
Sertraline	AUTI	4573	1160	1.01604	0.95058	1.08602	0.639484	0.0440028	0.041802	0.00220083	0.00220083	Not Significant	Not Significant	Not Significant	0.000151515	Not Significant
Sertraline	BIPO	4573	1160	1.05043	0.981955	1.12367	0.152568	0.0444972	0.041802	0.00269524	0.00269524	Not Significant	Not Significant	Not Significant	0.000151515	Not Significant
Sertraline	SCHI	4573	1160	1.03053	0.963872	1.1018	0.378049	0.0441537	0.041802	0.00235175	0.00235175	Not Significant	Not Significant	Not Significant	0.000151515	Not Significant
Sertraline	ADnorem	4573	1160	1.02329	0.956885	1.09431	0.501185	0.0440659	0.041802	0.0022639	0.0022639	Not Significant	Not Significant	Not Significant	0.000151515	Not Significant
Sertraline	ADperc	4573	1160	1.00297	0.937615	1.07288	0.931236	0.0439454	0.041802	0.00214346	0.00214346	Not Significant	Not Significant	Not Significant	0.000151515	Not Significant
Table S6: Polygenic risk scores associated with self-reported antidepressant response in a subsample of the UK Biobank. Odds ratios, 95% confidence intervals and p-values estimated from regression analyses of antidepressant non-response outcomes.
